# Supplementary material for: A fortuitous find: a unique haplotype of Ooencyrtus nezarae Ishii (Encyrtidae: Encyrtinae) discovered in Florida
Source: Biodivers Data J. 2020 Jan 17;8:e36440. doi: 10.3897/BDJ.8.e36440 (PMC6981309; doi:10.3897/BDJ.8.e36440)
Supplement: Supplementary material 1 — COI Barcode Dataset [file bdj-08-e36440-s001.fas]

>Aenasius bambawalei KY837980
ATCTTTAAGTATGATTATTCGAATGGAGNTAAGAACTCCNGGGTCTATAATTGGTAATGNTCAGATTTATAATTCAGTAGTTNCAGNTCANGCANTTGTAATAATTTTTTTTTTTGTTATACCTGTGATAATGGGGGGATTTGGAAATTATTTGGTTCCGTTAATGTTAGGGGCCCCTGATATAGCGTTTCCGCGAATGAATAATATAAGATTTTGATTATTACCTCCAAGGTTAATATTTTTAATATTTAGTATATTTATTGGTACGGGGACTGGAACAGGGTGAACAGTTTACCCTCCATTATCTTCAAATTTATCTCATATAGGCCCTTCTGTAGATTTATCAATTTTTTCTTTACATATTGCGGGGGCTTCTTCAATTATGGGTTCTATTAATTTTATTACGACTATTTTAAATATAAAATTATTGAAAATGGAAAAAATTTCATTGTTTGTATGATCTGTTTTTTTAACAGCAATTTTATTATTGTTGTCATTGCCTGTATTAGCAGGGGGTATTACTATATTATTGTTTGATCGTAATTTGAATACTTCATTTTTT
>Copidosoma floridanum MG443669
AAGATTAAGAATTTTAATTCGATTAGAATTAGGAAATCCTGGATCTTTAATTGGAAATGATCAAATTTATAATTCTTTAGTTACAGCTCATGCATTCATTATAATTTTTTTTTTCGTTATACCTGTAATAATAGGAGGATTTGGGAACTATTTAATTCCAATAATTATAGGTATTCCTGATATAGCTTTTCCTCGAATAAATAATATAAGATTTTGATTATTACCTCCCAGAATTATATTATTAATTTCTAGAATATTTGTTGGATCTGGAACAGGGACAGGTTGGACTGTTTATCCACCTCTATCTTCTAATTTATCTCATATAGGACCATCAGTAGATTTATCAATTTTTTCTTTACATATTGCAGGAATATCATCAATTATAGGATCTATTAATTTTATTTCAACAATTTTAAATATAAAAATTTATAAATCAAGAATATTACCTTTATTTGCTTGAGCAATATTATTAACAGCAATTTTATTATTATTATCTCTTCCTGTATTAGCAGGAGCAATCACTATATTATTATTTGATCGTAATTTAAATACTTCATTTTTT
>Copidosoma floridanum MG444029
AAGATTAAGAATTTTAATTNGATTAGAATTAGGAAATCCTGGATCTTTAATTGGAAATGATCAAATTTATAATTCTTTAGTTACAGCTCATGCATTCATTATAATTTTTTTTTTCGTTATACCTGTAATAATAGGAGGATTTGGGAACTATTTAATTCCAATAATTATAGGTATTCCTGATATAGCTTTTCCTCGAATAAATAATATAAGATTTTGATTATTACCTCCCAGAATTATATTATTAATTTCTAGAATATTTGTTGGATCTGGAACAGGGACAGGTTGAACTGTTTATCCACCTCTATCTTCTAATTTATCTCATATAGGACCATCAGTAGATTTATCAATTTTTTCTTTACATATTGCAGGAATATCATCAATTATAGGATCTATTAATTTTATTTCAACAATTTTAAATATAAAAATTTATAAATCAAGAATATTACCTTTATTTGCTTGAGCAATATTATTAACAGCAATTTTATTATTATTATCTCTTCCTGTATTAGCAGGAGCAATCACTATATTATTATTTGATCGTAATTTAAATACTTCATTTTTT
>Copidosoma floridanum ASEN036-07
AAGATTAAGAATTTTAATTCGATTAGAATTAGGAAATCCTGGATCTTTAATTGGAAATGATCAAATTTATAATTCTTTAGTTACAGCTCATGCATTCATTATAATTTTTTTTTTCGTTATACCTGTAATAATAGGAGGATTTGGGAACTATTTAATTCCAATAATTATAGGTATTCCTGATATAGCTTTTCCTCGAATAAATAATATAAGATTTTGATTATTACCTCCCAGAATTATATTATTAATTTTTAGAATATTTGTTGGATCTGGAACAGGGACAGGTTGGACTGTTTATCCACCTCTATCTTCTAATTTATCTCATATAGGACCATCAGTAGATTTATCAATTTTTTCTTTACATATTGCAGGAATATCATCAATTATAGGATCTATTAATTTTATTTCAACAATTTTAAATATAAAAATTTATAAATCAAGAATATTACCTTTATTTGCTTGAGCAATATTATTAACAGCAATTTTATTATTATTATCTCTTCCTGTTTTAGCAGGAGCAATCACTATATTATTATTTGATCGTAATTTAAATACTTCATTTTTT
>Copidosoma floridanum ASEN039-07
AAGATTAAGAATTTTAATTCGATTAGAATTAGGAAATCCTGGATCTTTAATTGGAAATGATCAAATTTATAATTCTTTAGTTACAGNTCATGCATTCATTATAATTTTTTTTTTCGTTATACCTGTAATAATAGGAGGATTTGGGAACTATTTAATTCCAATAATTATAGGTATTCCTGATATAGCTTTTCCTCGAATAAATAATATAAGATTTTGATTATTACCTCCCAGAATTATATTATTAATTTTTAGAATATTTGTTGGATCTGGAACAGGGACAGGTTGGACTGTTTATCCACCTCTATCTTCTAATTTATCTCATATAGGACCATCAGTAGATTTATCAATTTTTTCTTTACATATTGCAGGAATATCATCAATTATAGGATCTATTAATTTTATTTCAACAATTTTAAATATAAAAATTTATAAATCAAGAATATTACCTTTATTTGCTTGAGCAATATTATTAACAGCAATTTTATTATTATTATCTCTTCCTGTTTTAGCAGGAGCAATCACTATATTATTATTTGATCGTAATTTAAATACTTCATTTTTT
>Copidosoma floridanum KM996223
AAGATTAAGAATTTTAATTCGATTAGAATTAGGAAATCCTGGATCTTTAATTGGAAATGATCAAATTTATAATTCTTTAGTTACAGCTCATGCATTCATTATAATTTTTTTTTTCGTTATACCTGTAATAATAGGAGGATTCGGGAACTATTTAATTCCAATAATTATAGGTATTCCTGATATAGCTTTTCCTCGAATAAANAATATAAGATTTTGATTATTACCTCCCAGAATTATATTATTAATTTCTAGAATATTTGTTGGATCTGGAACAGGGACAGGTTGAACTGTTTATCCACCTCTATCTTCTAATTTATCTCATATAGGACCATCAGTAGATTTATCAATTTTTTCTTTGCATATTGCAGGAATATCATCAATTATAGGATCTATTAATTTTATTTCAACAATTTTAAATATAAAAATTTATAAATCAAGAATATTACCTTTATTTGCTTGAGCAATATTATTAACAGCAATTTTATTATTATTATCTCTTCCTGTATTAGCAGGAGCAATCACTATATTATTATTTGATCGTAATTTAAATACTTCATTTTTT
>Copidosoma floridanum ASHYB1605-09
AAGATTAAGAATTTTAATTCGATTAGAATTAGGAAATCCTGGATCTTTAATTGGAAATGATCAAATTTATAATTCTTTAGTTACAGCTCATGCATTCATTATAATTTTTTTTTTCGTTATACCTGTAATAATAGGAGGATTTGGGAACTATTTAATTCCAATAATTATAGGTATCCCTGATATAGCTTTTCCTCGAATAAATAATATAAGATTTTGATTATTACCTCCCAGAATTATATTATTAATTTTTAGAATATTTGTGGGATCTGGAACAGGGACAGGTTGGACTGTTTATCCACCTCTATCTTCTAATTTATCTCATATAGGACCATCAGTAGATTTATCAATTTTTTCTTTACATATTGCAGGAATATCATCAATTATAGGATCTATTAATTTTATTTCAACAATTTTAAATATAAAAATTTATAAATCAAGAATATTACCTTTATTTGCTTGAGCAATATTATTAACAGCAATTTTATTATTATTATCTCTTCCTGTTTTAGCAGGAGCAATCACTATATTATTATTTGATCGTAATATAAATACTTCATTTTTT
>Paralitomastix sp. Noyes03 HM373219
AAGACTAAGAATTTTAGTACGATTAGAATTAGGAAATCCTGGAACATTAATTGGAAATGATCAAATTTATAATTCTATTGTAACAGCTCATGCTTTTATTATAATTTTTTTTTTTGTTATACCAGTAATAATAGGAGGATTTGGTAATTATTTAATTCCTTTAATTATAGGAATTCCTGATATAGCATTCCCTCGAATAAATAATATAAGATTTTGATTATTACCTCCTAGAATTACATTGTTAATTTCTAGGATATTTGTAGGATCAGGAAGAGGAACAGGATGGACAATTTATCCCCCTTTATCTTCTAATTTATCCCACATAGGACCTTCGGTAGATTTATCAATTTTTTCTCTTCATATTGCCGGGGCGTCATCAATTATAGGTTCAATTAATTTTATTACAACTATTTTAAATATAAAAATTTTTAAGATAGAAATTTTACCTTTATTTTCTTGAGCTATATTGTTAACAGCAATTTTATTACTATTATCTTTACCTGTATTAGCAGGAGCAATTACAATATTATTATTTGATCGTAATATAAATACATCTTTTTTT
>Paralitomastix sp. Noyes03 ASHYF2008-11 
AAGACTAAGAATTTTAGTACGATTAGAATTAGGAAATCCTGGAACATTAATTGGAAATGATCAAATTTATAATTCTATTGTAACAGCTCATGCTTTTATTATAATTTTTTTTTTTGTTATACCAGTAATAATAGGAGGATTTGGTAATTATTTAATTCCTTTAATTATAGGAATTCCTGATATAGCATTCCCTCGAATAAATAATATAAGATTTTGATTATTACCTCCTAGAATTACATTGTTAATTTCTAGGATATTTGTAGGATCAGGAAGAGGAACAGGATGGACAATTTATCCCCCTTTATCTTCTAATTTATCCCACATAGGACCTTCGGTAGATTTATCAATTTTTTCTCTTCATATTGCCGGGGCGTCATCAATTATAGGTTCAATTAATTTTATTACAACTATTTTAAATATAAAAATTTTTAAGATAGAAATTTTACCTTTATTTTCTTGAGCTATATTGTTAACAGCAATTTTATTACTATTATCTTTACCTGTATTAGCAGGAGCAATTACAATATTATTATTTGATCGTAATATAAATACATCTTTTTTT
>Copidosoma sp. BARSB322-16
AAGACTAAGAATTTTAATTCGATTAGAATTAGGAAACCCAGGATCTTTGATTGGTAATGATCAAATTTATAATTCTTTAGTTACAGCTCACGCATTTATTATAATTTTTTTTTTTGTTATACCTGTAATAATAGGAGGGTTTGGAAATTATTTAATTCCTTTAATTATAGGAATCCCAGATATAGCTTTCCCTCGTATAAATAATATAAGATTTTGATTATTACCTCCAAGAATTATATTATTAATTTCTAGGATATTTGTTGGATCTGGAACAGGAACAGGTTGAACTGTTTATCCACCTTTATCTTCAAATTTATCTCACATAGGTCCTTCAGTAGACTTATCAATTTTTTCTTTACATATTGCAGGAGCTTCTTCAATTATAGGATCAATTAATTTTATTTCAACAATTTTAAATATAAAAATTTTTAAATTAGAAATGTTACCTTTATTTGCTTGAGCAATGTTATTAACAGCAATTTTATTATTATTATCTCTTCCTGTTTTAGCAGGAGCAATTACTATATTATTATTTGATCGTAATCTTAATACTTCATTTTTT
>Copidosoma sp. MG444508
AAGATTAAGAATTTTAATTCGAATAGAATTAGGAAACCCAGGATCATTAATTGGAAATGATCAAATTTATAACTCTATTGTTACAGCTCATGCATTTATTATAATTTTTTTCTTTGTTATACCAGTAATAATAGGTGGATTTGGAAATTTTTTAATTCCATTAATTATAGGAATCCCTGATATAGCTTTTCCTCGAATAAATAATATAAGATTTTGATTATTACCCCCTAGACTTATATTTTTAATATCTAGAATATTTGTTGGATCAGGTACTGGGACAGGGTGAACTGTTTATCCTCCTTTATCTTCTAATTTATCTCATATAGGACCCTCAGTAGATTTATCAATTTTTTCCTTACATATTGCAGGTATATCATCAATTATAGGTTCAATTAATTTTATTTCTACAATTTTAAATATAAAAATTTTTAAAATAGAAATAATTCCTTTATTTGCATGAGCAATATTATTAACTGCAATTTTATTATTATTATCTTTACCAGTATTAGCAGGAGCGATTACTATATTATTATTTGATCGAAATTTAAATACTTCTTTTTTT
>Copidosoma sp. BARSI478-16
AAGATTAAGAATTTTAATTCGATTAGAATTAGGAAATCCTGGATCTTTAATTGGAAATGATCAAATTTATAATTCTTTAGTTACAGCTCATGCATTCATTATAATTTTTTTTTTCGTTATACCTGTAATAATAGGAGGATTTGGGAACTATTTAATTCCAATAATTATAGGTATTCCTGATATAGCTTTTCCTCGAATAAATAATATAAGATTTTGATTATTACCTCCCAGAATTATATTATTAATTTTTAGAATATTTGTTGGATCTGGAACAGGGACAGGTTGGACTGTTTATCCACCTCTATCTTCTAATTTATCTCATATAGGACCATCAGTAGATTTATCAATTTTTTCTTTACATATTGCAGGAATATCATCAATTATAGGATCTATTAATTTTATTTCAACAATTTTAAATATAAAAATTTATAAATCAAGAATATTACCTTTATTTGCTTGAGCAATATTATTAACAGCAATTTTATTATTATTATCTCTTCCTGTTTTAGCAGGAGCAATCACTATATTATTATTTGATCGTAATTTAAATACTTCATTTTTT
>Copidosoma sp. BARSJ296-16
AAGATTAAGAATTTTAATTCGATTAGAATTAGGAAATCCTGGATCTTTAATTGGAAATGATCAAATTTATAATTCTTTAGTTACAGCTCATGCATTCATTATAATTTTTTTTTTCGTTATACCTGTAATAATAGGAGGATTTGGGAACTATTTAATTCCAATAATTATAGGTATTCCTGATATAGCTTTTCCTCGAATAAATAATATAAGATTTTGATTATTACCTCCCAGAATTATATTATTAATTTTTAGAATATTTGTTGGATCTGGAACAGGGACAGGTTGGACTGTTTATCCACCTCTATCTTCTAATTTATCTCATATAGGACCATCAGTAGATTTATCAATTTTTTCTTTACATATTGCAGGAATATCATCAATTATAGGATCTATTAATTTTATTTCAACAATTTTAAATATAAAAATTTATAAATCAAGAATATTACCTTTATTTGCTTGAGCAATATTATTAACAGCAATTTTATTATTATTATCTCTTCCTGTTTTAGCAGGAGCAATCACTATATTATTATTTGATCGTAATTTAAATACTTCATTTTTT
>Copidosoma sp. BARSL101-16
AAGACTAAGAATTTTAATTCGATTAGAATTAGGAAACCCAGGATCTTTGATTGGTAATGATCAAATTTATAATTCTTTAGTTACAGCTCACGCATTTATTATAATTTTTTTTTTTGTTATACCTGTAATAATAGGAGGGTTTGGAAATTATTTAATTCCTTTAATTATAGGAATCCCAGATATAGCTTTCCCTCGTATAAATAATATAAGATTTTGATTATTACCTCCAAGAATTATATTATTAATTTCTAGGATATTTGTTGGATCTGGAACAGGAACAGGTTGAACTGTTTACCCACCTTTATCTTCAAATTTATCTCACATAGGTCCTTCAGTAGACTTATCAATTTTTTCTTTACATATTGCAGGAGCTTCTTCAATTATAGGATCAATTAATTTTATTTCAACAATTTTAAATATAAAAATTTTTAAATTAGAAATGTTACCTTTATTTGCTTGAGCAATGTTATTAACAGCAATTTTATTATTATTATCTCTTCCTGTTTTAGCAGGAGCAATTACTATATTATTATTTGATCGTAATCTTAATACTTCATTTTTT
>Metaphycus sp. BCHYM1954-14
ATCATTAAGAATAATTATTCGTTTAGAATTAGGTAATTCTGGCTCATTAATCGGTAATGATCAAATTTATAATTCTATTGTTACTTCTCATGCTTTTATTATAATTTTTTTTTTTGTAATACCTGTGATAATAGGTGGATTTGGTAATTTTTTAATTCCAATAATTATAGGTTTATCTGATATAGCATTTCCTCGGATAAATAATATAAGATTTTGATTATTACCTCCTAGATTAATATTATTAATTTCTAGAATATTTATTGGTGTGGGAACTGGAACTGGGTGAACAGTTTATCCTCCTTTATCATCAAATTTATCTCATGCTGGTCCATCTGTAGATTTATCAATTTTTTCATTACATATTGCAGGAATTTCTTCAATTATAGGATCTATTAATTTTATTACTACTATTTTAAATATAAATATTTTAAAAATTGAAAAATTACCTTTATTTAGGTGAGCTATATTATTAACTGCAATTTTATTATTATTATCATTACCAGTTTTAGCTGGTGCAATTACAATATTATTATTTGATCGTAATTTGAATACTTCATTTnnn
>Copidosoma floridanum BCHYM1992-14
AAGATTAAGAATTTTAGTTCGTTTAGAATTAGGGAACCCTGGATCTTTAATTGGAAATGATCAAATTTATAATTCTTTAGTTACAGCTCATGCATTTATTATAATTTTTTTTTTCGTTATACCTGTGATAATAGGAGGATTTGGAAACTATTTAATTCCTATAATTATAGGAATTCCTGACATAGCCTTCCCCCGAATAAATAATATAAGATTTTGATTATTACCTCCAAGAATTATATTATTAATTTCTAGAATATTTATTGGATCTGGAACAGGAACAGGTTGAACTGTCTACCCTCCTTTATCCTCTAATTTATCTCATATAGGCCCATCAGTAGACTTATCAATTTTTTCTTTACACATTGCAGGGGCTTCGTCAATTATAGGGTCAATTAATTTTATTTCAACAATTTTAAACATAAAAATTTTTAAATTAGAAATATTACCTTTATTTGCTTGAGCAATATTATTAACAGCAATTTTATTATTATTGTCTCTTCCTGTTTTAGCAGGAGCGATTACTATATTATTATTTGATCGTAATCTTAATACTTCATTTTTT
>Copidosoma sp. KX535016
AAGACTTAGAATAATAATTCGAATAGAATTAGGAAATCCTGGTTCTTTAATTGGAAATGATCAAATTTATAATTCTATAGTTACAGCTCATGCTTTTATTATAATTTTTTTTTTCGTTATACCTGTAATAATAGGGGGATTTGGAAATTATCTTATTCCTTTAATTATAGGTATCCCAGATATAGCTTTTCCTCGAATAAATAATATAAGATTTTGACTTTTACCTCCTAGAATTATATTATTAATTTCTAGAATATTTATTGGTTCAGGAACAGGTACTGGATGAACTGTTTATCCTCCCTTATCTTCTAATCTTTCTCATATAGGACCTTCTGTAGATTTATCAATTTTTTCTTTACATATTGCAGGAATTTCTTCAATTATAGGATCTATTAATTTTATTTCTACTATTTTAAATATAAAAATTTTTAAAATTGAATTATTGCCATTATTTTCTTGAGCAATATTATTAACTGCAATTCTTTTACTTTTATCTTTACCTGTATTAGCAGGGGCAATTACTATATTATTATTTGATCGAAATATAAATACTTCTTTTTTT
>Copidosoma floridanum KR420962
AAGATTAAGAATTTTAATTCGATTAGAATTAGGAAATCCTGGATCTTTAATTGGAAATGATCAAATTTATAATTNTTTAGTTACAGCTCATGCATTCATTATAATTTTTTTTTTNGTTATACCTGTAATAATAGGAGGATTTGGGAACTATTTAATTCCAATAATTATAGGTATTCCTGATATAGCTTTTCCTCGAATAAATAATATAAGATTTTGATTATTACCTCCCAGAATTATATTATTAATTTTTAGAATATTTGTTGGATCTGGAACAGGGACAGGTTGGACTGTTTATCCACCTCTATCTTCTAATTTATCTCATATAGGACCATCAGTAGATTTATCAATTTTTTCTTTACATATTGCAGGAATATCATCAATTATAGGATCTATTAATTTTATTTCAACAATTTTAAATATAAAAATTTNTAAATCAAGAATATTACCTTTATTTGCTTGAGCAATATTATTAACAGCAATTTTATTATTATTATCTCTTCCTGTTTTAGCAGGAGCAATCACTATATTATTATTTGATCGTAATTTAAATACTTCATTTTTT
>Copidosoma floridanum KR414572
AAGATTAAGAATTTTAATTCGATTAGAATTAGGAAATCCTGGATCTTTAATTGGAAATGATCAAATTTATAATTNTTTAGTTACAGCTCATGCATTCATTATAATTTTTTTTTTCGTTATACCTGTAATAATAGGAGGATTTGGGAACTATTTAATTCCAATAATTATAGGTATTCCTGATATAGCTTTTCCTCGAATAAATAATATAAGATTTTGATTATTACCTCCCAGAATTATATTATTAATTTTTAGAATATTTGTTGGATCTGGAACAGGGACAGGTTGGACTGTTTATCCACCTCTATCTTCTAATTTATCTCATATAGGACCATCAGTAGATTTATCAATTTTTTCTTTACATATTGCAGGAATATCATCAATTATAGGATCTATTAATTTTATTTCAACAATTTTAAATATAAAAATTTATAAATCAAGAATATTACCTTTATTTGCTTGAGCAATATTATTAACAGCAATTTTATTATTATTATCTCTTCCTGTTTTAGCAGGAGCAATCACTATATTATTATTTGATCGTAATTTAAATACTTCATTTTTT
>Metaphycus groenlandicus KR406522
ATCATTAAGATTAATTATTCGTTTAGAATTAGGTAATCCGGGTTCTTTAATTGGTAATGATCAAATTTATAATTCTATTGTTACTGCTCATGCATTTATTATAATTTTTTTTTTTGTTATACCAGTTATAATAGGAGGATTCGGGAATTATTTAATTCCTTTAATTATAGGAATTCCTGACATAGCTTTTCCTCGTATAAATAATATAAGATTTTGATTATTACCTCCTAGAATTATATTATTAATATCTAGAATATTTGTAGGAACAGGAACAGGAACAGGATGGACAGTTTATCCTCCTTTATCATCTAATTTATCGCACATAGGTCCTTCAGTGGATTTATCAATTTTTTCTTTACATATTGCTGGTATATCTTCAATTATAGGATCTATTAATTTTATTACTACTATTTTAAATATAAAATTATTTAAGATTGAAAAAGTTCCTTTATTTTCTTGGGCTATATTGTTAACAGCTATTTTGTTGTTATTATCATTACCAGTATTAGCAGGGGCTATTACTATGCTTTTATTTGATCGAAATCTTAATACATCATTTTTT
>Copidosoma sp. KR407823
AAGATTAAGAATTTTAATTCGAATAGAATTAGGAAACCCAGGATCATTAATTGGAAATGATCAAATTTATAACTCTATTGTTACAGCTCATGCATTTATTATAATTTTTTTCTTTGTTATACCAGTAATAATAGGTGGATTTGGAAATTTTTTAATTCCATTAATTATAGGAATCCCTGATATAGCTTTTCCTCGAATAAATAATATAAGATTTTGATTATTACCCCCTAGACTTATATTTTTAATATCTAGAATATTTGTTGGATCAGGTACTGGAACAGGGTGAACTGTTTATCCTCCTTTATCTTCTAATTTATCTCATATAGGACCCTCAGTAGATTTATCAATTTTTTCCTTACATATTGCAGGTATATCATCAATTATAGGTTCAATTAATTTTATTTCTACAATTTTAAATATAAAAATTTTTAAAATAGAAATAATTCCTTTATTTGCATGAGCAATATTATTAACTGCAATTTTATTATTATTATCTTTACCAGTATTAGCAGGAGCAATTACTATATTATTATTTGATCGAAATTTAAATACTTCTTTTTTT
>Metaphycus groenlandicus KR783093
ATCATTAAGATTAATTATTCGTTTAGAATTAGGTAATCCGGGTTCTTTAATTGGTAATGATCAAATTTATAATTCTATTGTTACTGCTCATGCATTTATTATAATTTTTTTTTTTGTTATACCAGTTATAATAGGAGGATTCGGGAATTATTTAATTCCTTTAATTATAGGAATTCCTGACATAGCTTTTCCTCGTATAAATAATATAAGATTTTGATTATTACCTCCTAGAATTATATTATTAATATCTAGAATATTTGTAGGAACAGGAACAGGAACAGGATGGACAGTTTATCCTCCTTTATCATCTAATTTATCGCACATAGGTCCTTCAGTAGATTTATCAATTTTTTCTTTACATATTGCTGGTATATCTTCAATTATAGGATCTATTAATTTTATTACTACTATTTTAAATATAAAATTATTTAAGATTGAAAAAGTTCCTTTATTTTCTTGGGCTATATTGTTAACAGCTATTTTGTTGTTATTATCATTACCAGTATTAGCAGGGGCCATTACTATGCTTTTATTTGACCGAAATCTTAATACATCATTTTTT
>Copidosoma floridanum KR406982
AAGATTAAGGATTTTAGTTCGATTAGAATTAGGAAATCCTGGATCTTTAATTGGTAATGATCAGATTTATAATTCTTTAGTTACAGCTCATGCATTTATTATAATTTTTTTTTTTGTTATACCTGTAATAATAGGAGGATTTGGAAATTATTTAATTCCAATAATTATAGGAATTCCTGATATAGCTTTTCCTCGTATAAATAATATAAGATTTTGATTATTACCTCCAAGAATTATATTATTAATCTTTAGGATATTCATTGGATCTGGAACAGGAACAGGTTGAACTGTTTATCCACCCTTATCTTCCAACCTTTCTCATATAGGACCATCAGTAGATTTATCAATTTTTTCTTTACATATTGCAGGGGCTTCATCAATTATAGGATCTATTAATTTTATTTCAACAATTTTAAATATAAAAATTTTTAAATTAGAATTATTACCTTTATTTGCTTGAGCAATATTATTAACAGCAATTTTATTGTTATTGTCTCTTCCTGTTTTAGCAGGAGCAATCACTATATTATTATTTGATCGTAATCTTAATACTTCATTTTTT
>Copidosoma sp. KR803377
AAGACTTAGAATAATAATTCGAATAGAATTAGGAAACCCTGGTTCTTTAATTGGAAATGATCAAATTTATAATTCTATAGTTACAGCTCATGCTTTTATTATAATTTTTTTTTTCGTTATACCTGTAATAATAGGGGGATTTGGAAACTATCTTATTCCTTTAATTATAGGAATTCCAGATATAGCTTTTCCTCGAATAAATAATATAAGATTTTGACTTTTACCCCCTAGAATTATATTATTAATTTCTAGAATATTTATTGGCTCAGGAACAGGAACTGGCTGAACTGTTTATCCTCCCCTATCTTCTAATCTTTCTCATATAGGACCTTCTGTAGATTTATCAATTTTTTCTTTACATATTGCAGGAATTTCTTCAATTATAGGATCAATTAATTTTATTTCTACAATCTTAAATATAAAAATTTTTAAAATTGAATTATTACCATTATTTTCTTGGGCAATATTATTAACTGCAATTCTTTTACTTTTATCTTTACCTGTATTAGCAGGAGCAATTACTATATTATTATTTGATCGAAATATAAATACCTCTTTTTTT
>Copidosoma floridanum MF898745
AAGATTAAGAATTTTAATTCGATTAGAATTAGGAAATCCTGGATCCTTAATTGGAAATGATCAAATTTATAATTCTTTAGTTACAGCTCANGCNTTCATTATAATTTTTTTTTTCGTTATACCTGTAATAATAGGAGGATTTGGGAACTATTTAATTCCAATAATTATAGGTATTCCTGATATAGCTTTTCCTCGAATAAATAATATAAGATTTTGATTATTACCTCCCAGAATTATATTATTAATTTCTAGAATATTTGTTGGATCTGGAACAGGGACAGGTTGGACTGTTTATCCACCTCTATCTTCTAATTTATCTCATATAGGACCATCAGTAGATTTATCAATTTTTTCTTTACATATTGCAGGAATATCATCAATTATAGGATCTATTAATTTTATTTCAACAATTTTAAATATAAAAATTTATAAATCAAGAATATTACCTTTATTTGCTTGAGCAATATTATTAACAGCAATTTTATTATTATTATCTCTTCCTGTATTAGCAGGGGCAATCACTATATTATTATTTGATCGTAATTTAAATACTTCATTTTnn
>Copidosoma sp. MF898523
AAGATTAAGAATAATAATTCGGTTAGAACTTGGAAATCCAGGCTCATTAATTGGGAATGACCAAATTTATAATTCTATAGTAACTGCTCATGCTTTTATTATAATTTTTTTTTTTGTTATACCTGTAATAATAGGAGGATTTGGAAATTATTTAATTCCTTTAATTATAGGAATTCCAGATATAGCTTTTCCACGAATAAATAACATAAGATTTTGACTTTTACCTCCTAGGATTTTACTTTTAATTTTTAGAATATTTGTAGGAACTGGAACAGGAACTGGATGAACAGTTTATCCTCCATTATCATCTAATCTTTCACATATAGGCCCATCTGTAGATTTATCAATTTTTTCTTTACATATTGCAGGAGTTTCATCAATTATAGGTTCAATTAATTTTATTTCAACAATTTTAAATATAAAAATTTTAAAAATTGAATTATTACCTTTATTTGCTTGAGCAATATTATTAACTGCAATTTTATTACTTTTGTCTCTTCCAGTTTTAGCTGGAGCCATTACTATACTTTTATTTGATCGAAATTTAAATACTTCATTTTTT
>Syrphophagus aphidivorus JX507455
ATCATTAAGAATAATTATTCGATTAGAATTAGGTAATTCTGGGTCATTTTTAGGAAATGATCAAATTTATAATTCTATTGTTACAATTCATGCTTTTGTAATAATTTTTTTTTTTGTAATACCTGTAATAATAGGGGGTTTTGGTAATTATTTAGTTCCTTTAATATTAAGAGTTCCAGATATAGCATTTCCGCGAATAAATAATATAAGATTTTGATTATTACCTCCTAGAATAATTTTATTAATATCTAGAATATTTGTAGGAATAGGAACTGGAACTGGATGAACAGTATATCCTCCTTTATCAATAAATTTATCTCATAGAGGTCCTTCAGTAGATTTATCAATTTTTTCTTTACATATTGCTGGGGCTTCTTCAATTATGGCATCAATCAATTTTATTTCAACTACAATTAATATAAGAATATTTAAAATAGAGAAAGTTACATTATTTTGTTGATCTTTAATATTAACTGCAATTTTATTATTATTATCATTACCAGTATTAGCTGGTGCTATTACAATATTATTATTTGATCGAAATTTAAATACTTCATTTTTT
>Syrphophagus aphidivorus KF894410
nTCATTAAGAATAATTATTCGATTAGAATTAGGTAATTCTGGGTCATTTTTAGGAAATGATCAAATTTATAATTCTATTGTTACAATTCATGCTTTTGTAATAATTTTTTTTTTTGTAATACCTGTAATAATAGGGGGTTTTGGTAATTATTTAATTCCTTTAATATTAAGAGTTCCAGATATAGCATTTCCGCGAATAAATAATATAAGATTTTGATTATTACCTCCTAGAATAATTTTATTAATATCTAGAATATTTGTAGGAATAGGAACTGGAACTGGATGAACAGTATATCCTCCTTTATCAATAAATTTATCTCATAGAGGTCCTTCAGTAGATTTATCAATTTTTTCTTTACATATTGCTGGGGCTTCTTCAATTATGGCATCAATCAATTTTATTTCAACTACAATTAATATAAGAATATTTAAAATAGAGAAAGTTACATTATTTTGTTGATCTTTAATATTAACTGCAATTTTATTATTATTATTATTACCAGTATTAGCTGGTGCTATTACAATATTATTATTTGATCGAAATTTAAATACTTCATTTTTT
>Ageniaspis citricola KF850108
ATCCTTAAGAATACTTATTCGTATGGAGTTGGGTACTGCAGGTACCTTATTAGGAAGAGATCAGATTTATAATTCGGTGGTTACTGCTCATGCTTTTGTGATGATTTTTTTTTTTGTTATACCTGTGATAATAGGGGGATTTGGTAATTATCTAATTCCTTTAATTATAGGGGTTCCAGATATAGCTTTTCCTCGAATAAATAATATGAGGTTTTGATTACTTCCTCCTAGACTGATTTTATTGATATCTAGTATATTTGTCGGTACTGGTACTGGAACAGGTTGGACGGTTTATCCTCCTCTTTCTTCTAATATCTCTCATATAGGACCTTCAGTGGATTTATCAATTTTTTCTTTACATATTGCTGGTATTTCTTCAATTATAGGATCTATTAATTTTATTTCTACTATTTTAAACATGAAAATATTTAAATTAGAAATAATTCCTTTATTTTCTTGGGCTATGCTATTGACTGCTATTTTATTACTTTTGTCTTTACCGGTATTGGCTGGGGCTATTACTATGTTATTATTTGATCGTAATTTTAACACTTCTTTTTTT
>Ageniaspis sp. KF850121
ATCTTTAAGATTATTAATTCGAATAGAATTAGGAAATTCAGGTTCATTAATTGGAAATGATCAAATTTATAATTCTGTAGTTACAGCTCATGCTTTTATTATAATTTTTTTTTTTGTTATACCTGTAATAATAGGGGGTTTTGGAAATTTTTTAATTCCTTTAATTATGGGAATTCCAGATATAGCTTTTCCTCGAATAAATAATATAAGATTTTGGTTATTACCTCCTAGAATTTTACTTTTAATTTCAAGTATATTTGTAGGATCAGGAACTGGAACAGGTTGAACGGTTTATCCTCCTTTATCTTCTAATATTGGACATATAGGTCCTTCTGTAGATTTATCAATTTTTTCTCTTCATATTGCTGGAGTTTCTTCTATTATAGGATCTATTAATTTTATTAGAACTATTTTAAATATAAAATTATATAAAATTGAATTAATCCCTTTATTTTCTTGAGCTATATTATTAACAGCAATTCTTTTATTACTTTCTCTCCCAGTTTTAGCTGGGGCTATTACAATATTACTATTTGATCGGAATTTAAATACTTCTTTTTTT
>Copidosoma agrotis KF850094
AAGATTAAGAATATTAATTCGAATAGAATTAAGAAGACCGGGTTCTTTAATTGGGAATGATCAAATTTATAATTCTATCGTTACTACTCACGCTTTTGTTATAATTTTTTTTTTTGTTATACCTGTAATAATAGGGGGATTTGGAAATTATTTAATTCCTTTAATTATAGGAATCCCAGATATGGCTTTTCCTCGAATAAATAATATAAGATTTTGACTTTTACCCCCTAGAATCTTATTATTAATTTCTAGGATATTTGTAGGATCGGGAACAGGAACAGGATGAACAGTTTATCCTCCTCTATCATCAAATCTCTCTCATTTGGGACCCTCAGTAGATATATCTATTTTTTCTCTTCACATTGCTGGAATTTCATCAATTATAGGATCAATTAATTTTATTTCAACAATCTTAAATATAAAAATTTATAAATTAGAATTAATTCCTTTATTTTCATGGGCAATACTCTTAACGGCTATCTTATTACTATTATCCCTTCCTGTGTTAGCGGGTGCAATCACTATATTATTATTCGATCGGAATTTAAATACGTCATTTTTC
>Copidosoma aretas KF850130
AAGGTTAAGAATTTTAATTCGATTAGAATTAGGTAATCCTGGAACTTTAATTGGAAATGATCAAATTTATAATTCTATCGTAACAGCTCACGCATTTATTATAATTTTTTTTTTTGTTATACCAGTAATAATAGGAGGTTTTGGAAATTATTTAATTCCTTTGATTATAGGTATTCCTGATATAGCTTTTCCTCGAATGAACAATATAAGATTTTGATTATTACCCCCAAGAATTACTTTATTAATTTCTAGAATATTTGTTGGAAGAGGAACAGGAACAGGATGAACAGTTTATCCACCTTTATCTTCAAATTTATCTCATATAGGACCATCAGTTGATTTATCAATTTTTTCTTTACATATTGCTGGAGTTTCTTCAATTATAGCTTCAATTAATTTTATTTCAACAATTATAAATATAAAAATTTTTAAAATAGAATTTTTACCATTATTTTCTTGATCTATATTATTAACAGCAATTTTATTATTATTATCTTTACCTGTTTTAGCTGGAGCTATTACTATATTATTATTTGATCGAAATATAAATACTTCTTTTTTT
>Copidosoma boucheanum KF850099
AAGATTAAGAATAATAATTCGTATAGAGTTAGGGATACCAAGATCTTTAATTGGAAATGATCAAATTTATAATTCTATAGTAACAGCTCATGCTTTTATTATAATTTTTTTTTTTGTAATACCAATTATAATAGGAGGATTTGGGAATTATTTAATTCCTTTAATTATAGGAATTCCCGATATAGCTTTCCCTCGAATAAATAATATAAGATTTTGACTTTTACCCCCAAGAATTATTTTATTAATTTCAAGAATATTCGTAGGATCTGGAACTGGGACTGGGTGGACAGTCTACCCTCCTTTATCTTCTAATCTTTCTCATTTAGGTCCTTCAGTTGATTTATCAATTTTTTCTTTGCATATTGCAGGAATTTCATCTATTATAGGATCAATTAATTTTATTTCAACAATTTTAAACATAAAAATTTTTAAAATAGAGTTACTTCCTTTATTTGCTTGAGCAATATTATTAACAGCAATTTTATTATTATTATCTTTACCTGTACTAGCAGGAGCTATTACTATGCTTTTATTTGATCGAAATTTTAATACCTCATTTTTT
>Copidosoma cervius KF850097
ATCATTGAGGTTATTAATTCGGTTGGAGTTAGGGAACCCTGGCTCATTAATTGGTAATGATCAAATTTATAATTCTATTGTTACGGCTCATGCTTTTATTATAATTTTTTTTTTTGTTATGCCCGTTATAATAGGGGGATTTGGAAATTATCTTATTCCCCTAATTATAGGAATTCCCGATATAGCTTTTCCTCGAATAAATAATATAAGATTTTGAATATTACCTCCGAGGATTTTGTTATTATTATCTAGAATGTTTGTAGGAGCCGGAACTGGGACTGGGTGAACAGTTTACCCTCCTTTATCATCTAATCTATCTCATATAGGTCCTTCAGTAGATTTATCTATTTTTTCTTTACATATTGCAGGTGCTTCTTCAATTATAGCTTCAATTAATTTCATTTCTACTATTTTAAATATAAAATTATTAAAAATTGATATTATTCCATTATTTTCTTGATCTATATTACTTACTGCAATTTTATTACTTTTATCTTTGCCTGTGTTAGCCGGGGCAATTACTATACTACTTTTTGATCGAAATTTAAATACCTCTTTTTTT
>Copidosoma chalconotum KF850101
CTCTCTCAGGATTCTCATTCGCTTAGAATTAGGGAATCCAGGTTCTTTAATTGGGAATGACCAGATTTATAATTCTATTGTTACTGCCCATGCTTTTATTATAATTTTTTTTTTTGTTATACCTGTTATAATAGGGGGATTCGGGAATTATTTGATTCCCTTGATTATAGGGATTCCCGATATAGCTTTTCCCCGTATAAATAATATAAGATTTTGGCTTCTTCCCCCTAGGATTTTATTATTATTATTTAGAATGTTTGTAGGGAGAGGGACTGGGACTGGTTGAACAGTTTACCCCCCTCTTTCCTCTAATTTATCCCATATAGGTCCCTCGGTGGATTTGTCAATTTTTTCTTTACACGTAGCGGGGGCTTCTTCCATTATAGCTTCTATTAATTTTATTTCTACAATTTTAAATATAAAATTATTGAGAATTGATATTATTCCGTTATTTTCTTGATCTATGCTTTTAACTGCGATTCTTTTATTACTTTCTTTACCAGTGTTGGCGGGGGCAATCACTATACTTTTATTTGATCGAAATTTAAATACCTCATTTTTC
>Copidosoma coimbatorense KF850107
AAGATTAAGAATGATAATTCGATTAGAATTAGGTAATCCTGGATCATTAATTGGAAATGATCAAATTTATAATTCTTTAGTTACAGCACATGCATTTATTATAATTTTTTTTTTTGTAATACCTGTCATAATAGGAGGATTTGGAAATTATTTAATTCCTTTAATTATAGGAATTCCTGATATAGCTTTCCCTCGAATAAATAATATAAGATTTTGATTATTACCCCCAAGAATTTTAATATTAATATCAAGAATATTTGTAGGTTCAGGAACAGGAACAGGATGAACTGTTTATCCTCCATTATCATCAAATTTATCTCATATAGGCCCATCTGTAGATTTATCAATTTTTTCTCTTCATATTGCAGGTATATCATCTATTATAGGTTCAATTAATTTTATTTCAACTATTATAAATATAAAAATTTCAAAAATTGAATTTTTACCATTATTTTCTTGAGCTATATTATTAACTGCAATTCTTTTATTATTATCACTTCCTGTATTAGCTGGAGCTATCACTATATTATTATTTGATCGAAATATAAATACATCATTTTTT
>Copidosoma coimbatorense KF850131
AAGATTAAGAATGATAATTCGATTAGAATTAGGTAATCCTGGATCATTAATTGGAAATGATCAAATTTATAATTCTTTAGTTACAGCACATGCATTTATTATAATTTTTTTTTTTGTAATACCTGTCATAATAGGAGGATTTGGAAATTATTTAATTCCTTTAATTATAGGAATTCCTGATATAGCTTTCCCTCGAATAAATAATATAAGATTTTGATTATTACCTCCAAGAATTTTAATATTAATATCAAGAATATTTGTAGGTTCAGGAACAGGAACAGGATGAACTGTTTATCCTCCATTATCATCAAATTTATCTCATATAGGTCCATCTGTAGATTTATCAATTTTTTCTCTTCATATTGCAGGTATATCATCTATTATAGGTTCAATTAATTTTATTTCAACTATTATAAATATAAAAATTTCAAAAATTGAATTTTTACCATTATTTTCTTGAGCTATGTTATTAACTGCAATTCTTTTATTATTATCACTTCCTGTATTAGCTGGAGCTATTACTATATTATTATTTGATCGAAATATAAATACATCATTTTTT
>Copidosoma floridanum KF850096
AAGATTAAGGATTTTAGTTCGATTAGAATTGGGAAACCCTGGATCTTTAATTGGAAATGATCAAATTTATAATTCTTTAGTTACAGCTCATGCATTTATTATAATTTTTTTTTTTGTTATACCTGTTATAATAGGAGGATTTGGAAATTATTTAATTCCTATAATTATAGGAATTCCTGATATAGCATTCCCTCGAATAAATAATATAAGATTTTGATTACTTCCTCCAAGAATTATATTATTAATTTCTAGAATATTTGTTGGATCTGGAACAGGAACAGGTTGAACTGTTTATCCTCCTTTATCTTCTAATTTATCACATATAGGACCATCCGTAGATTTATCAATTTTTTCTTTACATATTGCAGGAGCTTCATCTATTATAGGATCTATTAATTTTATTTCAACAATTTTAAATATAAAAATTTTTAAATTAGAAATATTGCCTTTATTTTCTTGAGCAATATTATTAACAGCAATTTTATTATTATTATCTCTTCCTGTTTTAGCAGGAGCAATTACTATATTATTATTTGATCGAAATCTTAATACTTCTTTTTTT
>Copidosoma floridanum KF850136
AAGATTAAGAATTTTAGTTCGATTAGAATTAGGAAATCCTGGATCTTTAATTGGAAATGATCAAATTTATAATTCTTTAGTTACAGCTCATGCATTTATTATAATTTTTTTTTTTGTTATACCTGTTATAATAGGAGGATTTGGAAATTATTTAATTCCTATAATTATAGGAATCCCTGATATAGCATTTCCTCGAATAAATAATATAAGATTTTGATTACTTCCTCCAAGAATTATATTATTAATTTCTAGAATATTTATTGGATCTGGAACAGGAACAGGTTGAACTGTTTACCCCCCTTTATCTTCTAACTTATCACATATAGGTCCATCCGTAGATTTATCAATTTTTTCTTTACATATTGCAGGAGCTTCATCTATTATAGGTTCTATTAATTTTATTTCAACAATTTTAAATATAAAAATTTTTAAATTAGAAATACTACCTTTATTTGCTTGAGCAATGTTATTAACAGCAATTTTATTATTATTATCTCTTCCTGTTTTAGCAGGAGCAATCACTATATTATTATTTGATCGAAATCTTAATACTTCTTTTTTT
>Copidosoma floridanum KF850141
AAGATTAAGAATTTTAGTTCGTTTAGAATTAGGAAACCCTGGATCTTTAATTGGAAATGATCAAATTTATAATTCTTTAGTTACAGCTCATGCATTTATTATAATTTTTTTTTTCGTTATACCTGTGATAATAGGAGGATTTGGAAACTATTTAATTCCTATAATTATAGGAATCCCTGACATAGCTTTCCCCCGAATAAATAATATAAGATTTTGATTATTACCTCCAAGAATTATATTATTAATTTCTAGAATATTTATTGGATCTGGAACAGGAACAGGTTGAACTGTTTACCCTCCTTTATCCTCTAATTTATCTCATATAGGCCCATCAGTAGACTTATCAATTTTTTCTTTACACATTGCAGGGGCTTCATCAATTATAGGGTCAATTAATTTTATTTCAACAATTTTAAACATAAAAATTTTTAAATTAGAAATATTACCTTTATTTGCTTGAGCAATATTACTAACAGCAATTTTATTATTATTGTCTCTTCCTGTTTTAGCAGGAGCGATTACTATATTATTATTTGATCGTAATCTTAATACTTCATTTTTT
>Copidosoma floridanum KF850144
AAGATTAAGAATTTTAGTTCGATTAGAATTAGGAAATCCTGGATCTTTAATTGGAAATGATCAAATTTATAATTCTTTAGTTACAGCTCATGCATTTATTATAATTTTTTTTTTTGTTATACCTGTTATAATAGGAGGATTTGGAAATTATTTAATTCCTATAATTATAGGAATCCCTGATATAGCATTTCCTCGAATAAATAATATAAGATTTTGATTACTTCCTCCAAGAATTATATTATTAATTTCTAGAATATTTATTGGATCTGGAACAGGAACAGGTTGAACTGTTTACCCCCCTTTATCTTCTAACTTATCACATATAGGTCCATCCGTAGATTTATCAATTTTTTCTTTACATATTGCAGGAGCTTCATCTATTATAGGTTCTATTAATTTTATTTCAACAATTTTAAATATAAAAATTTTTAAATTAGAAATACTACCTTTATTTGCTTGAGCAATGTTATTAACAGCAATTTTATTATTATTATCTCTTCCTGTTTTAGCAGGAGCAATCACTATATTATTATTTGATCGAAATCTTAATACTTCTTTTTTT
>Copidosoma fuscisquama KF850110
AAGATTAAGGATTTTAATTCGGCTAGAGTTAGGAAACCCAGGAACTTTAATTGGAAATGATCAAATTTATAACTCTGTAGTTACTGCTCACGCATTTATAATAATTTTTTTTTTTGTGATACCTGTAATGATAGGAGGGTTTGGAAATTATTTAATTCCTTTAATTATAGGAATTCCTGACATAGCTTTTCCTCGAATAAATAATATAAGATTTTGGTTATTACCACCAAGAATTACATTATTAATTTCTAGAATATTTGTAGGTTCAGGAACAGGTACAGGTTGGACTGTGTATCCACCTTTATCTTCTAACTTATCTCATATAGGTCCTTCAGTAGATTTATCAATTTTTTCTCTTCATATTGCTGGGGTTTCTTCAATCATAGGTTCAATTAATTTTATTACAACTATTTTAAATATAAAAATTTTTAAGATAGAATTGTTACCTCTTTTTTCTTGGTCAATATTACTTACTGCTATTTTATTACTTTTATCTCTTCCGGTTTTAGCAGGAGCTATTACTATACTATTATTTGACCGGAATATAAATACATCATTTTTT
>Copidosoma lucidum KF850129
AAGATTAAGAGTATTAATTCGTTTAGAATTAGGTAATCCTGGATCATTAATTGGAAATGATCAAATTTATAATTCTTTAGTTACTGCACATGCTTTTATTATAATTTTTTTTTTTGTTATACCAGTATTAATAGGAGGATTTGGAAATTATTTAATTCCTTTAATAATAGGTATTCCTGATATAGCTTTTCCTCGAATAAATAATATAAGATTTTGATTATTACCTCCAAGAATTATATTATTAATTTCTAGAATATTTATTGGTTCTGGAACTGGAACAGGATGAACAGTTTATCCTCCTTTATCATCTAATATATCTCATATAGATTCTTCAGTTGATTTATCTATTTTTTCTTTACATATTGCTGGAGCTTCATCAATTATAGGAGCTATTAATTTTATTACTACAATTTTAAATATAAAACTTTTTAAGTTAGAATTAATGCCTTTATTTGCATGATCTATATTATTAACTGCTATTTTATTATTATTATCTTTACCAGTTCTTGCAGGTGCAATTACAATATTATTATTTGATCGTAATATAAATACTTCTTTTTTT
>Copidosoma noyesi KF850105
AAGACTAAGAATTTTAATTCGATTAGAATTAGGAAACCCCGGGTCTTTAATTGGAAATGATCAAATTTATAATTCTATTGTTACTACTCATGCTTTTGTTATAATTTTTTTTTTTGTTATACCTGTAATAATAGGAGGATTTGGAAATTATTTAATTCCTTTAATTATAGGAATTCCTGATATAGCTTTTCCTCGAATAAATAATATAAGATTTTGATTATTGCCCCCTAGAATTATTTTATTAATTTCTAGAATATTTTTAAGAACAGGAACAGGAACTGGTTGAACAATTTATCCTCCTTTATCTTTAAATTTATTTCATGCAGGTTTATCAGTAGATTTATCAATTTTTTCTCTTCATATTGCTGGAATATCTTCAATTATAGGATCAATTAATTTTATTACTACAATTTTAAATATAAAAAATTATAAAATAGAATTTTTACCATTATTTTCATGAGCTATAATTTTAACAGCTATTTTATTATTATTATCTTTACCAGTTTTAGCTGGTGCAATTACTATACTATTATTTGATCGAAATTTTAATACTTCTTTTTTT
>Copidosoma nr. notatum KF850117
GTCTTTAAGAATTTTAATTCGTTTAGAGTTAGGGAACCCAGGTTCTTTGATTGGGAATGATCAAATTTATAATTCTGTAGTTACAGCTCATGCTTTTATCATAATTTTTTTTTTTGTCATACCTGTTATAATAGGGGGCTTTGGGAACTACTTAATTCCATTAATTATAGGAATTCCTGATATAGCCTTTCCTCGAATAAATAATATAAGATTTTGACTCTTACCTCCTAGAATTTTATTGTTATTATTTAGTATGTTTGTTGGCTCAGGAACAGGGACAGGGTGGACAGTTTATCCTCCTTTATCTTCTAATTTATCTCATATGGGCCCTTCAGTTGATTTGTCTATTTTTTCTTTGCACATTGCTGGGGCTTCTTCAATTATGGCTTCAATTAATTTTATTACTACTATTTTAAATATAAAATTATTTAAAATTGAGTTAGTTCCGCTATTTTCTTGGGCTATGTTACTAACTGCTATTTTGTTGCTTTTATCTCTTCCTGTTTTAGCTGGAGCGATTACTATGTTATTATTTGACCGAAATTTGAATACTTCTTTTTTT
>Copidosoma nr. noyesi KF850128
AAGTTTAAGAATTTTAATTCGATTAGAATTAGGTAATCCAGGGTCCTTAATTGGTAATGATCAAATTTATAATTCTATTGTTACTACTCATGCATTTATTATAATTTTTTTTTTTGTTATACCTGTAAAAATAGGAGGATTTGGAAATTATTTAATTCCTTTAATTATAAGAATCCCTGACATAGCTTTTCCTCAAATAAATAATATAAGATTTTGATTGTTACCTCCTAAAATTATATTATTAATTTCAAGAATATTTGTAAAAACTGGAACAGGAACAGGTTGAACTGTTTACCCGCCTTTATCTTTAAATTTATTTCATACAGGTTTATCAGTAGACTTATCAATTTTTTCTCTTCATATTGCAGGGGTGTCTTCTATTATAGGATCAATTAATTTTATTGTTACAATTTTCAATATAAAAAATTATAAAATAGAATTTTTACCTTTATTTTCATGAGCAATAATTTTAACGACTATCCTTTTATTATTATCTTTACCAGTATTAGCTGGGGCTATTACTATATTATTATTTGACCGAAATTTTAATACTTCATTTTTT
>Copidosoma nr. noyesi KF850124
AAGGTTAAGAATTTTAATTCGATTAGAATTAGGTAATCCAGGTTCATTAATTGGTAATGATCAAATTTATAATTCTATTGTTACAACTCATGCTTTTATTATAATTTTTTTTTTTGTTATACCTGTAATAATAGGAGGATTTGGAAATTATTTAATTCCTTTAATTATAGGTATTCCTGATATAGCATTTCCTCGTATAAATAATATAAGATTTTGATTATTGCCCCCAAGAATTATAATTTTAATTATAAGTATATTTATAAGAACTGGAACAGGAACTGGATGAACTGTTTATCCACCTTTATCTTTAAATTTATCTCATATAGGTTTATCAGTTGATATATCAATTTTTTCTCTTCATATTGCTGGTATATCTTCAATTATAGGATCAATTAATTTTATTACTACAATTTTAAATATAAAAAATTATAAAATAGAATTTTTACCTTTATTTTCATGAGCTATATTATTAACTGCTATTTTATTATTATTATCTTTACCTGTTTTAGCAGGAGCTATTACTATATTACTATTTGATCGAAATTTTAATACTTCTTTCTTT
>Copidosoma nr. peticus KF850125
AAGATTAAGAATAATAATTCGAATAGAATTAGGAAACCCTGGTACATTGATTGGAAATGATCAAATTTATAATTCTATAGTTACTGCTCATGCTTTTATTATAATTTTTTTTTTTGTTATACCTGTAATAATGGGAGGATTTGGAAATTATCTTATTCCTTTAATTATAGGAATTCCTGATATAGCATTTCCTCGAATAAATAATATAAGATTTTGACTTCTTCCTCCAAGAATTATCCTTTTAATTTCAAGAATATTTGTAGGAACAGGAACTGGTACAGGATGAACAGTTTACCCTCCTTTATCATCAAATTTATCTCATGCGGGCCCCTCAGTAGATTTATCTATTTTTTCTTTACATATTGCAGGAATTTCATCAATTATAGGATCAATTAATTTTATTTCAACTATTTTAAATATAAAAATTTTTAAAATTGAATTGTTACCTTTATTTGCCTGAGCAATATTATTAACTGCAATTTTATTGTTATTATCATTACCCGTACTAGCAGGAGCTATTACCATACTTTTATTTGATCGAAATTTAAATACTTCATTTTTT
>Copidosoma nr. peticus KF850126
AAGATTAAGAATAATAATTCGAATAGAATTAGGAAATCCAAGATCTTTAATTGGAAATGATCAAATTTATAATTCTATAGTTACTGCTCATGCTTTTATTATAATTTTTTTTTTTGTTATACCAGTAATAATAGGAGGTTTTGGTAATTATTTAATTCCTTTAACTATAGGAATTCCTGATATAGCATTTCCTCGGATAAATAATATAAGATTTTGATTATTACCTCCTAGAATTATTATTTTAATTTCAAGAATATTTGTAGGAACAGGAACAGGAACTGGATGAACTGTTTATCCTCCTTTATCATCAAATTTATCTCATATAGGTCCATCAGTAGATTTATCCATTTTTTCTTTACACATTGCAGGAATTTCATCAATTATAGGATCAATTAATTTTATTTCAACTATTTTAAATATAAAAATTTTTAAAATTGAATTATTACCTTTATTTGCTTGATCTATAATATTAACTGCTATTTTATTGTTATTATCATTACCAGTTCTAGCAGGAGCCATTACTATACTTTTATTTGATCGAAATTTAAACACTTCATTTTTT
>Copidosoma nr. peticus KF850133
AAGATTAAGGATAATAATTCGAATAGAATTAGGAAATCCTGGTTCATTAATTGGAAATGATCAAATTTATAATTCTATAGTAACAGCTCATGCTTTTATTATAATTTTTTTTTTTGTAATACCTGTAATAATAGGAGGATTTGGAAATTATTTAATTCCTTTAATTATAGGAATTCCAGACATAGCTTTTCCTCGAATAAACAATATAAGATTTTGACTTTTACCCCCAAGAATTATACTTCTAATTTCTAGAATATTTGTAGGTACAGGAACTGGAACTGGATGAACTGTCTACCCTCCTTTATCTTCAAATCTTTCTCATATAGGTCCTTCAGTAGATTTATCAATTTTTTCTTTACATATTGCAGGAATTTCTTCAATTATAGGATCAATTAATTTTATTTCAACAATTTTAAATATAAAAATTTTTAAAGTTGAATTATTACCTTTATTTGCTTGAGCAATATTATTAACTGCAATTCTATTACTTTTATCTCTTCCTGTTTTAGCTGGAGCTATTACTATACTTTTATTTGATCGAAATCTTAATACCTCTTTTTTT
>Copidosoma nr. subalbicorne KF850109
AAGATTAAGAATTTTAATTCGATTAGAATTAGGAAATCCTGGCTCTATTATTGGAAATGATCAAATTTATAATTCTATTGTTACAGCTCATGCTTTTATTATAATTTTTTTTTTTGTAATACCAGTTATAATAGGAGGGTTTGGAAATTATTTAATTCCTTTAATTATAGGAATTCCTGATATGGCTTTCCCTCGAATAAATAATATAAGATTTTGACTTTTACCTCCTAGAATTATTTTATTAATTTCTAGAATATTTATTGGATCAGGAACTGGGACAGGATGAACAGTCTATCCTCCTTTATCTTCAAATTTATCCCATATAGGTCCTTCAGTAGATCTTTCAATTTTTTCCCTTCATATTGCAGGTATATCTTCTATTATAGGATCTATTAATTTTATTTCTACTATTATTAATATAAAAATCTTTAAAATAGAATTATTGCCACTATTTTCATGAGCTATATTATTAACTGCTATTTTATTATTATTATCTTTACCAGTTTTAGCAGGAGCAATTACTATATTATTATTTGATCGTAATATAAATACTTCATTTTTT
>Copidosoma nr. subalbicorne KF850137
AAGATTAAGAATTTTAATTCGATTAGAATTAGGAAATCCTGGTTCTATTATTGGAAATGATCAAATTTATAATTCTATTGTTACAGCTCATGCTTTTATTATAATTTTTTTTTTTGTTATACCAGTTATAATAGGAGGTTTTGGAAATTATTTAATTCCTTTAATTATAGGAATTCCTGATATGGCTTTTCCTCGTATAAATAATATAAGATTTTGACTCTTACCCCCTAGAATTATTTTATTAATTTCTAGAATATTTATTGGATCAGGTACTGGAACAGGATGGACAGTTTATCCTCCTTTATCTTCAAATTTATCTCATATAGGTCCTTCAGTAGATCTTTCAATTTTTTCTCTTCATATTGCAGGAATATCTTCTATTATAGGATCTATTAATTTTATTACTACTATTATAAATATAAAAATCTTTAAAATAGAATTATTACCATTGTTTTCATGAGCTATATTATTAACTGCTATTTTATTATTATTATCTTTACCAGTTTTAGCAGGAGCGATTACTATATTATTATTTGATCGAAATATAAATACTTCATTTTTT
>Copidosoma nr. subalbicorne KF850112
GAGGTTAAGAATTTTAATTCGATTAGAACTAGGTAATCCTGGTACTTTAATTGGTAATGATCAAATTTATAATTCTATTGTTACTGCTCATGCATTTATTATAATTTTTTTTTTTGTTATACCAGTAATAATAGGAGGATTTGGTAATTATTTAATTCCCTTGATTATAGGTATTCCTGATATAGCTTTTCCTCGAATAAATAATATAAGTTTTTGGTTGCTTCCACCTAGAATTATATTGTTGATTTCTAGGATGTTTGTAGGATCTGGAACCGGAACGGGGTGAACAGTTTATCCTCCTTTATCTTCTAATTTATCTCATATAGGCCCTTCAGTTGATTTATCAATTTTTTCTTTACATATTGCAGGTGCTTCATCTATTATGGGATCAATTAATTTTATTTCTACTATTTTAAATATAAAAATTTTTAAATTAGAATTATTACCTCTATTTTCTTGGGCTATGTTATTAACAGCAATTTTATTATTATTATCTTTACCTGTTTTAGCTGGAGCTATCACTATACTATTATTTGATCGAAATATAAATACATCTTTTTTT
>Copidosoma nr. subalbicorne KF850138
AAGATTAAGAATTTTAATTCGATTAGAATTAGGAAATCCAGGATCATTAATTGGAAATGATCAAATTTATAATTCTATTGTCACTACTCATGCTTTTATTATAATTTTTTTTTTTGTTATACCAGTAATAATAGGAGGATTTGGAAATTATTTAATTCCAATTATAAATGGAACAGTAGATATATCATTTCCTCGAATAAATAATATAAGATTTTGATTATTACCACCTAGATTATTATTATTAATAATAAGAATATTTATTGGATCTGGAACTGGAACAGGATGAACAGTATATCCACCTTTATCGTCAAATTTATCTCATATAGGTCCTTCAGTAGACATATCAATTTTTTCATTACATATTGCTGGAATATCTTCAATTATAGGATCAATTAATTTTATTTCAACAATTTTAAATATAAAAATTTATAAAGTTGAATTATTACCATTATTTTCATGAGCTATATTATTAACAGCAATTTTATTACTTTTGTCTTTACCAGTTTTAGCTGGAGCAATTACTATATTGTTATTTGATCGAAATATAAATACCTCATTTTTT
>Copidosoma nr. thebe KF850134
AAGACTTAGAATTTTAATTCGATTGGAATTAGGAAATCCTGGATCTTTAATTGGAAATGATCAAATTTATAATTCTATTGTTACTGCACATGCTTTTATCATAATTTTTTTTTTTGTTATACCTGTAATAATAGGAGGATTTGGAAATTATTTAATTCCTTTAATTATAGGAATCCCCGATATAGCTTTTCCTCGAATAAATAATATAAGATTTTGATTATTACCCCCAAGAATTATACTTTTAATATCTAGAATATTTGTAGGAACTGGAACAGGAACAGGTTGAACGGTGTATCCTCCTTTATCTTCAAATTTATCACATATAGGACCTTCAGTTGATTTATCAATTTTTTCTTTACATATTGCTGGTGCCTCATCAATTATAGGATCTATTAATTTTATTTCTACTATTTTAAATATAAAAATTATAAAATTAGAATTATTACCTTTATTTTCTTGAGCTATATTATTAACTGCAATTTTACTTTTATTGTCTTTACCTGTATTAGCAGGAGCAATTACTATATTATTATTTGATCGAAATCTTAATACTTCATTTTTT
>Copidosoma nr. thebe KF850135
AAGTTTAAGAATTTTAATTCGATTAGAATTAGGAAATCCTGGATCTTTGATTGGAAATGATCAAATTTATAATTCAATTGTTACAGCTCACGCATTTATTATAATTTTTTTTTTTGTTATACCTGTAATAATAGGAGGGTTTGGAAACTATTTAATTCCTTTAATTATAGGAATTCCTGATATAGCTTTTCCACGAATAAATAATATAAGATTTTGACTTCTTCCACCAAGAATTATACTTTTAATATCTAGAATATTTGTAGGTTCAGGAACAGGAACAGGATGAACTGTATACCCCCCTTTATCTTCAAATTTATCACATATGGGTCCTTCAGTAGATTTATCAATTTTTTCTCTTCATATTGCAGGAGCTTCTTCAATTATAGGATCTATTAATTTTATTTCAACTATTTTAAATATAAAAATTATAAAATTAGAATTAATTCCTTTATTTTCTTGAGCAATATTATTAACTGCTATTCTACTTTTATTATCTTTACCGGTATTAGCAGGAGCTATTACTATACTTTTATTTGATCGAAATTTAAATACTTCATTTTTT
>Copidosoma peticus KF850098
AAGATTAAGAATAATAATTCGTTTAGAATTAGGAAATCCAGGATCTTTAATTGGAAATGATCAGATTTATAATTCTATAGTTACTGCTCATGCTTTTATTATAATTTTTTTTTTTGTTATACCAGTAATAATAGGAGGTTTTGGTAATTATTTAATTCCCTTAATTATAGGAATTCCTGATATAGCATTTCCTCGAATAAATAATATAAGTTTTTGACTTTTACCTCCTAGAATTATTATTTTAATTTCAAGAATATTTGTAGGAACAGGAACAGGAACAGGATGAACTGTATATCCTCCTTTATCATCTAATTTATCTCATATAGGTCCTTCAGTAGATTTATCTATTTTTTCCTTACATATTGCAGGAATCTCATCAATTATAGGATCAATTAATTTTATTTCTACTATTTTAAATATAAAAATTTTTAAAATTGAATTATTACCTTTATTTGCTTGAGCAATATTACTAACTGCTATTCTATTATTATTATCTTTACCAGTATTAGCAGGAGCTATTACTATACTTTTATTTGATCGAAATTTAAATTCTTCATTCTTT
>Copidosoma phaloniae KF850100
AAGTTTAAGAATAATAATTCGTATAGAACTAGGAAATCCAGGGTCTTTAATTGGTAATGATCAAATTTATAATTCTATAGTTACTGCTCATGCTTTTATTATAATTTTTTTTTTTGTTATACCTGTAATAATAGGAGGTTTCGGTAATTATTTAATTCCTTTAATTATAGGAATTCCAGATATGGCTTTTCCTCGAATAAATAATATAAGATTTTGATTATTACCCCCTAGAATTATTTTATTAATTTCAAGTATATTTGTAGGTTCAGGAACAGGAACTGGTTGAACAGTTTATCCTCCATTATCTTCTAATATTTCACATATAGGTCCTTCAGTAGACTTATCAATTTTTTCTTTACATATTGCAGGAATTTCTTCAATTATAGGATCAATTAATTTTATTTCTACAATTTTTAATATAAAAATTTTTAAAATTGAATTAATTCCTTTATTTTCTTGATCTATATTATTAACTGCAATTTTATTATTATTATCCTTACCTGTTTTAGCAGGAGCTATTACTATACTTTTATTTGATCGAAATTTAAATACTTCTTTTTTT
>Copidosoma primulum KF850102
AAGATTAAGAATTTTAATTCGAATAGAATTAGGAAATCCAGGATCTTTAATTGGAAATGATCAAATTTATAATTCTTTAGTAACTGCTCATGCTTTTATTATAATTTTTTTTTTTGTTATACCAGTAATAATAGGAGGATTTGGAAATTATTTAATTCCTTTAATTATAGGAACTCCTGATATAGCTTTTCCTCGAATAAATAATATAAGATTTTGATTACTTCCTCCAAGAATTATATTATTAATTTCTAGAATATTTGTAGGTTCAGGGACTGGAACTGGATGAACAGTTTATCCCCCACTATCATCAAATCTATCTCATATAGGACCTTCAGTTGATTTATCAATTTTTTCTCTACACATTGCTGGAGCTTCTTCAATTATAGGATCAATTAATTTTATTTCTACTATTTTAAATATAAAAATTTTTAAATTAGATTTAATTCCTTTATTTGCATGATCAATATTATTAACAGCAATTTTATTATTATTGTCTCTTCCTGTATTAGCAGGAGCAATCACTATACTTTTATTTGATCGAAATTTAAATACTTCATTTTTT
>Copidosoma serricorne KF850116
CTCCCTCAGGATTTTAATTCGCTTGGAGTTAGGAAACCCCGGCTCTTTAATTGGAAATGATCAGATTTATAATTCTATTGTTACTGCACATGCTTTTATTATAATTTTTTTTTTTGTTATACCTGTAATAATAGGGGGATTTGGAAATTTTCTTATCCCCTTAATTATAGGAATTCCTGATATAGCTTTCCCCCGAATAAACAACATAAGATTTTGACTTCTCCCCCCTAGAATTTTATTATTATTATTTAGGATATTTATCGGTTCTGGAACTGGGACGGGTTGGACTGTCTATCCCCCTCTTTCTTCTAATCTCTCCCATATAGGCCCCTCAGTTGATCTTTCAATTTTTTCCCTTCATATTGCAGGAGCCTCTTCTATTATAGCTTCAATTAATTTTATTTCTACTATTTTAAATATAAAGTTATTAAAGATTGATATTATTCCTTTATTTTCTTGGTCAATACTTCTTACAGCTATTCTTCTTCTTCTTTCTCTACCTGTTTTAGCGGGAGCGATTACTATACTTTTATTTGATCGAAATTTAAATACTTCATTTTTT
>Copidosoma sosares KF850113
AAGACTAAGAATATTAATTCGTATAGAATTAGGAAATCCAGGATCATTAATTGGAAATGATCAAATTTATAATTCTATAGTTACAGCTCATGCTTTTATTATAATTTTTTTTTTTGTTATACCAGTAATAATAGGAGGATTTGGAAATTTTTTAATTCCTTTAATTATAGGAATTCCTGATATAGCTTTTCCTCGAATAAATAATATAAGATTTTGATTGTTGCCTCCAAGAATTATATTATTAATTTCTAGAATATTTATTGGAAGAGGAACAGGAACAGGATGAACAGTTTATCCTCCTTTATCCTCTAATTTATCTCATATAGGCCCATCAGTAGATTTATCAATTTTTTCTTTACATATTGCAGGAGCTTCATCTATTATAGGATCCATTAATTTTATTTCTACAATCTTAAATATAAAAATTTTAAAAATTGAATTATTACCTTTATTTTCATGAGCTATATTATTAACAGCAATTTTATTACTATTATCTTTACCAGTTTTAGCAGGAGCTATCACTATATTGTTATTTGACCGAAATTTAAATACTTCATTTTTT
>Copidosoma thebe KF850114
AAGGTTAAGACTATTAATTCGATTAGAATTAGGAAATCCTGGATCATTAATTGGAAATGATCAAATTTATAATTCTATTGTTACAGCCCATGCATTCATTATAATTTTTTTTTTTGTTATACCTGTAATAATAGGAGGATTTGGAAATTATTTAATTCCTTTAATTATAGGAGTTCCTGATATAGCATTTCCTCGTATAAATAATATAAGTTTTTGACTATTACCTCCAAGAATTACATTATTGTTATCAAGAATATTTGTAGGAACTGGAACAGGAACAGGATGGACTGTTTATCCTCCTTTATCATCTAATCTTTCACATATAGGTCCTTCAGTAGACTTATCAATTTTTTCTTTACATATTGCAGGGGCATCATCAATTATAGGTTCAATTAATTTTATTACTACTATTATAAATATAAAAATTATAAAATTAGAAGTTCTTCCATTATTTGCATGAGCAATATTATTAACAGCTATTCTTTTGTTGTTGTCATTACCAGTATTAGCAGGAGCAATTACTATATTATTATTTGATCGAAATCTTAATACTTCATTTTTT
>Copidosoma transversum KF850120
AAGTTTAAGAATTTTAATTCGATTAGAATTAGGAAATCCAGGATCATTAATTGGAAATGATCAAATTTATAATTCTTTAGTAACTGCTCATGCTTTTATTATAATTTTTTTTTTTGTTATACCTGTAATAATGGGGGGATTTGGAAATTATTTAATTCCTCTAATTATAGGAATTCCTGATATAGCTTTTCCTCGGATAAATAATATAAGATTTTGACTTTTACCTCCAAGATTAATATTATTAATTTCTAGAATATTCGTAGGATCTGGTACAGGTACTGGATGAACGGTTTATCCTCCTTTATCTTCAAACTTATCTCATATAGGTCCTTCAGTAGATTTATCAATTTTTTCTTTACATATTGCTGGAGCATCATCAATTATAGGTTCTATTAATTTTATTTCAACAATTTTAAATATAAAAATTTTTAAAATAGAAATTTTACCTTTATTTGCTTGAGCAATATTATTAACAGCAATTTTATTACTTTTATCATTACCAGTTTTAGCAGGAGCAATTACAATATTATTATTTGATCGAAATCTTAATACTTCATTCTTT
>Copidosoma truncatellum KF850093
GAGATTAAGAATATTAATTCGTATAGAATTAAGAACTCCTGGATCATTAATTGGGAATGATCAAATTTATAATTCTGTAGTTACTACTCATGCTTTTGTCATAATCTTTTTTTTTGTAATACCAGTAATAATAGGAGGATTTGGGAATTATTTAGTTCCTTTAATTATAGGAATCCCAGATATAGCTTTCCCTCGGATAAATAATATAAGATTTTGACTTTTGCCGCCTAGCATTATATTACTAATTTCTAGGATATTTGTAGGGACAGGAACAGGAACAGGATGAACAGTTTATCCTCCTTTATCTTCGAATTTATCTCATATGGGCCCCTCAGTAGATCTTTCTATTTTTTCTCTTCATATTGCTGGAATTTCATCAATTATAGGAGCCTTAAATTTTATTTCTACAATTTTAAATATAAAAATTTTTAAATTAGAACTTGTTCCATTATTTTCTTGAGCAATATTATTAACTGCAATTTTATTGCTTTTATCTTTACCTGTATTAGCAGGAGCAATTACTATATTATTATTTGATCGAAATTTAAATACTTCGTTTTTT
>Copidosoma varicorne KF850095
AAGGCTAAGAATTTTAATTCGTTTAGAGTTAGGAAATCCTGGAACTTTGATTGGGAATGATCAAATCTATAATTCTATTGTCACTGCTCATGCTTTTATTATAATTTTTTTTTTCGTTATACCTGTAATAATAGGTGGATTTGGGAACTATTTGATTCCTTTAATCATAGGAATCCCAGATATAGCTTTTCCTCGAATAAATAATATAAGATTTTGATTATTACCACCAAGAATTATATTATTAATGTCTAGGATATTTATTGGATCAGGTACAGGGACTGGGTGAACTGTTTATCCTCCTTTATCTTCAAATTTATCTCATATAGGCCCTTCAGTTGATTTATCTATTTTTTCTCTTCATATTGCAGGAGCTTCATCAATTATAGGATCTATTAATTTTATTACCACTATTATAAATATAAAAATTTATAAAATAGAATTATTACCTTTATTTTCATGAGCTATATTATTAACAGCAATTCTTTTACTTTTATCACTACCTGTTTTAGCGGGTGCTATTACTATATTACTTTTTGACCGTAATATAAATACCTCTTTTTTT
>Copidosomopsis meridionalis KF850103
AAGACTAAGAATTTTAATTCGATTAGAATTAGGGAATCCAGGATCTTTAATTGGAAATGATCAAATTTATAATTCTATTGTTACAGCTCATGCTTTTATTATAATTTTTTTTTTCGTAATGCCTGTAATAATAGGAGGATTTGGAAATTATTTAATTCCTTTAATTATAGGAATTCCTGACATAGCATTTCCTCGAATAAATAATATAAGATTTTGACTTTTACCCCCAAGAATTATGCTTTTAATAGGGAGAATATTTATTGGTTCAGGAACTGGAACAGGTTGAACAGTTTATCCTCCTTTATCTTCAAATTTATCACATATAGGGCCATCTGTTGATATATCAATTTTTTCTTTACATATTGCAGGAGCCTCTTCAATTATAGGTTCAATTAATTTTATTTCTACAATTATAAATATAAAAATTTATAAAATTGAACTTTTACCCTTATTTTCTTGAGCTATATTATTAACTGCTATTTTACTTTTATTGTCTCTTCCAGTCTTAGCAGGAGCTATTACTATATTATTATTTGATCGAAATTTCAATACTTCTTTTTTT
>Copidosomopsis nacoleiae KF850118
AAGATTAAGAATTTTAATTCGTTTAGAATTAGGAAATCCTGGATCATTAATTGGAAATGATCAGATTTATAATTCTATTGTAACTGCACATGCTTTTATTATAATTTTTTTTTTTGTAATACCTGTAATAATAGGAGGATTTGGAAATTATTTAATCCCTTTAATTATAGGTATTCCTGATATAGCTTTTCCTCGTATAAATAATATAAGATTTTGATTATTACCTCCTAGAATTATATTATTAATAAGAAGAATATTTATTGGATCAGGTACAGGTACAGGATGAACAGTTTATCCTCCTTTATCTTCAAATTTATCTCATATAGGTCCATCTGTAGATATTTCCATTTTTTCTTTACATATTGCAGGAGCATCTTCAATTATAGGTTCAATTAATTTTATTTCAACTATTATAAATATAAAAATTTATAAAATTGAACTTTTACCTTTATTTTCTTGAGCAATATTATTAACTGCTATTTTACTTTTATTATCTTTACCTGTATTAGCAGGAGCAATTACTATGTTACTTTTTGATCGTAATTTTAATACTTCTTTTTTT
>Syrphophagus aphidivorus KF597765
nnnATTAAGGTTAATTATTCGATTACAAATAGGGATAGTTGATCGATTAATTGAGGACGATCAGTTATATAATTGTATTGTTACAGCTCATGCTTTTGTTATAATTTTTTTTTTTGTAATACCTGTAATAATAGGAGGTTTTGGAAATTATTTAATTCCTTTAATTATAGGGGTTCCTGATATAGTTTTTCCTCGTATAAATAATATAAGATTTTGATTGTTACCTCCTAGAATTATAATATTATTGAGAAGATTATTTATCGGAGAAGGGACGGGTACTGGTTGGACTGTATACCCTCCTTTATCTTTAAATGAATCTCATTCTGATGTTGCTGTAGATTGTTCAATTTTTTCTTTACATATTGCTGGGGTTTCATCAATTATAGGGTCAATTAATTTTATCACAACTATTTTAAATATAAAATTGTATAAATTAGAATATATTCCTTTATTTTCTTGAGCTATATTATTAACAGCTATTTTACTTCTTTTATCCCTCCCAGTTTTAGCTGGTGCAATTACTATACTTTTATTTGATCGAAATTTTAATACTTCATTTnnn
>Syrphophagus aphidivorus KF597766
nnnATTAAGGTTAATTATTCGATTACAAATAGGGATAGTTGATCGATTAATTGAGGACGATCAGTTATATAATTGTATTGTTACAGCTCATGCTTTTGTTATAATTTTTTTTTTTGTAATACCTGTAATAATAGGAGGTTTTGGAAATTATTTAATTCCTTTAATTATAGGGGTTCCTGATATAGTTTTTCCTCGTATAAATAATATAAGATTTTGATTGTTACCTCCTAGAATTATAATATTATTGAGAAGATTATTTATCGGAGAAGGGACGGGTACTGGTTGGACTGTATACCCTCCTTTATCTTTAAATGAATCTCATTCTGATGTTGCTGTAGATTGTTCAATTTTTTCTTTACATATTGCTGGGGTTTCATCAATTATAGGGTCAATTAATTTTATCACAACTATTTTAAATATAAAATTGTATAAATTAGAATATATTCCTTTATTTTCTTGAGCTATATTATTAACAGCTATTTTACTTCTTTTATCCCTCCCAGTTTTAGCTGGTGCAATTACTATACTTTTATTTGATCGAAATTTTAATACTTCATTTnnn
>Syrphophagus aphidivorus KF597767
nnnATTAAGGTTAATTATTCGATTACAAATAGGGATAGTTGATCGATTAATTGAGGACGATCAGTTATATAATTGTATTGTTACAGCTCATGCTTTTGTTATAATTTTTTTTTTTGTAATACCTGTAATAATAGGAGGTTTTGGAAATTATTTAATTCCTTTAATTATAGGGGTTCCTGATATAGTTTTTCCTCGTATAAATAATATAAGATTTTGATTGTTACCTCCTAGAATTATAATATTATTGAGAAGATTATTTATCGGAGAAGGGACGGGTACTGGTTGGACTGTATACCCTCCTTTATCTTTAAATGAATCTCATTCTGATGTTGCTGTAGATTGTTCAATTTTTTCTTTACATATTGCTGGGGTTTCATCAATTATAGGGTCAATTAATTTTATCACAACTATTTTAAATATAAAATTGTATAAATTAGAATATATTCCTTTATTTTCTTGAGCTATATTATTAACAGCTATTTTACTTCTTTTATCCCTCCCAGTTTTAGCTGGTGCAATTACTATACTTTTATTTGATCGAAATTTTAATACTTCATTTnnn
>Syrphophagus aphidivorus KF597768
nnnATTAAGGTTAATTATTCGATTACAAATAGGGATAGTTGACCGATTAATTGAGGACGATCAGTTATATAATTGTATTGTTACAGCTCATGCTTTTGTTATAATTTTTTTTTTTGTAATACCTGTAATAATAGGAGGTTTTGGGAATTATTTAATTCCTTTAATTATAGGGGTTCCTGATATAGTTTTTCCTCGAATAAATAATATAAGATTTTGATTGTTACCTCCTAGAATTATAATATTATTGAGAAGATTATTTATCGGAGAGGGGACGGGTACTGGTTGGACTGTATACCCTCCTTTATCTTTAAATGAATCTCATTCTGATGTTGCTGTAGATTGTTCAATTTTTTCTTTACATATTGCTGGGGTTTCATCAATTATAGGGTCAATTAATTTTATTACAACTATTTTAAATATAAAATTGTATAAATTAGAATATATTCCTTTATTTTCTTGAGCTATATTATTAACAGCTATTTTACTTCTTTTATCCCTCCCAGTTTTAGCAGGTGCAATTACTATACTTTTATTTGATCGAAATTTTAATACTTCATTTnnn
>Syrphophagus aphidivorus KF597769
nnnATTAAGGTTAATTATTCGATTACAAATAGGGATAGTTGACCGATTAATTGAGGACGATCAGTTATATAATTGTATTGTTACAGCTCATGCTTTTGTTATAATTTTTTTTTTTGTAATACCTGTAATAATAGGAGGTTTTGGGAATTATTTAATTCCTTTAATTATAGGGGTTCCTGATATAGTTTTTCCTCGAATAAATAATATAAGATTTTGATTGTTACCTCCTAGAATTATAATATTATTGAGAAGATTATTTATCGGAGAGGGGACGGGTACTGGTTGGACTGTATACCCTCCTTTATCTTTAAATGAATCTCATTCTGATGTTGCTGTAGATTGTTCAATTTTTTCTTTACATATTGCTGGGGTTTCATCAATTATAGGGTCAATTAATTTTATTACAACTATTTTAAATATAAAATTGTATAAATTAGAATATATTCCTTTATTTTCTTGAGCTATATTATTAACAGCTATTTTACTTCTTTTATCCCTCCCAGTTTTAGCAGGTGCAATTACTATACTTTTATTTGATCGAAATTTTAATACTTCATTTnnn
>Syrphophagus aphidivorus KF597770
nnnATTAAGGTTAATTATTCGATTACAAATAGGGATAGTTGATCGATTAATTGAGGACGATCAATTATATAATTGTATTGTTACAGCTCATGCTTTTGTTATAATTTTTTTTTTTGTAATACCTGTAATAATAGGAGGTTTTGGAAATTATTTAATTCCTTTAATTATAGGGGTTCCTGATATAGTTTTTCCTCGTATAAATAATATAAGATTTTGATTGTTACCTCCTAGAATTATAATATTATTGAGAAGATTATTTATCGGAAAAGGGACGGGTACTGGTTGGACTGTATACCCTCCTTTATCTTTAAATGAATCTCATTCTGATGTTGCTGTAGATTGTTCAATTTTTTCTTTACATATTGCTGGGGTTTCATCAATTATAGGGTCAATTAATTTTATCACAACTATTTTAAATATAAAATTGTATAAATTAGAATATATTCCTTTATTTTCTTGAGCTATACTATTAACATCTATTTTACTTCTTTTATCCCTCCCAGTTTTAGCTGGTGCAATTACTATACTTTTATTTGATCGAAATTTTAATACTTCATTTnnn
>Syrphophagus aphidivorus KF597771
nnnATTAAGGTTAATTATTCGATTACAAATAGGGATAGTTGATCGATTAATTGAGGACGATCAATTATATAATTGTATTGTTACAGCTCATGCTTTTGTTATAATTTTTTTTTTTGTAATACCTGTAATAATAGGAGGTTTTGGAAATTATTTAATTCCTTTAATTATAGGGGTTCCTGATATAGTTTTTCCTCGTATAAATAATATAAGATTTTGATTGTTACCTCCTAGAATTATAATATTATTGAGAAGATTATTTATCGGAAAAGGGACGGGTACTGGTTGGACTGTATACCCTCCTTTATCTTTAAATGAATCTCATTCTGATGTTGCTGTAGATTGTTCAATTTTTTCTTTACATATTGCTGGGGTTTCATCAATTATAGGGTCAATTAATTTTATCACAACTATTTTAAATATAAAATTGTATAAATTAGAATATATTCCTTTATTTTCTTGAGCTATACTATTAACATCTATTTTACTTCTTTTATCCCTCCCAGTTTTAGCTGGTGCAATTACTATACTTTTATTTGATCGAAATTTTAATACTTCATTTnnn
>Syrphophagus aphidivorus KF597772
nnnATTAAGGTTAATTATTCGATTACAAATAGGGATAGTTGATCGATTAATTGAGGACGATCAATTATATAATTGTATTGTTACAGCTCATGCTTTTGTTATAATTTTTTTTTTTGTAATACCTGTAATAATAGGAGGTTTTGGAAATTATTTAATTCCTTTAATTATAGGGGTTCCTGATATAGTTTTTCCTCGTATAAATAATATAAGATTTTGATTGTTACCTCCTAGAATTATAATATTATTGAGAAGATTATTTATCGGAAAAGGGACGGGTACTGGTTGGACTGTATACCCTCCTTTATCTTTAAATGAATCTCATTCTGATGTTGCTGTAGATTGTTCAATTTTTTCTTTACATATTGCTGGGGTTTCATCAATTATAGGGTCAATTAATTTTATCACAACTATTTTAAATATAAAATTGTATAAATTAGAATATATTCCTTTATTTTCTTGAGCTATACTATTAACATCTATTTTACTTCTTTTATCCCTCCCAGTTTTAGCTGGTGCAATTACTATACTTTTATTTGATCGAAATTTTAATACTTCATTTnnn
>Syrphophagus aphidivorus KF597773
nnnATTAAGGTTAATTATTCGATTACAAATAGGGATAGTTGATCGATTAATTGAGGACGATCAATTATATAATTGTATTGTTACAGCTCATGCTTTTGTTATAATTTTTTTTTTTGTAATACCTGTAATAATAGGAGGTTTTGGAAATTATTTAATTCCTTTAATTATAGGGGTTCCTGATATAGTTTTTCCTCGTATAAATAATATAAGATTTTGATTGTTACCTCCTAGAATTATAATATTATTGAGAAGATTATTTATCGGAAAAGGGACGGGTACTGGTTGGACTGTATACCCTCCTTTATCTTTAAATGAATCTCATTCTGATGTTGCTGTAGATTGTTCAATTTTTTCTTTACATATTGCTGGGGTTTCATCAATTATAGGGTCAATTAATTTTATCACAACTATTTTAAATATAAAATTGTATAAATTAGAATATATTCCTTTATTTTCTTGAGCTATACTATTAACATCTATTTTACTTCTTTTATCCCTCCCAGTTTTAGCTGGTGCAATTACTATACTTTTATTTGATCGAAATTTTAATACTTCATTTnnn
>Syrphophagus sp. KF597774
nnnTTTAAGTATTATTATTCGTATACAATTAGGGATAGTAAACGGTTTAATTGAAGATGATCAACTTTATAATTGTATTGTCACTGCTCATGCTTTTGTAATAATTTTTTTTTTTGTTATACCTGTAATAATAGGGGGATTCGGGAATTATTTAATTCCTTTAATTATAGGAGTTCCTGATATGGTTTTCCCTCGAATAAATAATATAAGTTTTTGGTTGTTACCTCCAAGGATTATAATGTTATTAGGAAGAATATTTATTGGAGAGGGGACTGGGACAGGTTGGACAGTTTATCCTCCTTTATCTTTAATTGATTCTCATTCTGATATTGCAGTAGATTGTTCAATTTTTTCTCTCCATATTGCAGGGATTTCTTCAATTATAGGTTCAATTAATTTTATTACTACTATTTTAAATATAAAACTTTATAAAATAGAATATATTCCTTTATTTTCATGAGCAATGTTATTGACTGCTATTTTATTATTATTATCTTTACCGGTTTTAGCAGGTGCTATTACTATACTTTTATTTGATCGAAATTTTAATACATCATTTnnn
>Syrphophagus sp. KF597775
nnnTTTAAGTATTATTATTCGTATACAATTAGGGATAGTAAACGGTTTAATTGAAGATGATCAACTTTATAATTGTATTGTCACTGCTCATGCTTTTGTAATAATTTTTTTTTTTGTTATACCTGTAATAATAGGGGGATTCGGGAATTATTTAATTCCTTTAATTATAGGAGTTCCTGATATGGTTTTCCCTCGAATAAATAATATAAGTTTTTGGTTGTTACCTCCAAGGATTATAATGTTATTAGGAAGAATATTTATTGGAGAGGGGACTGGGACAGGTTGAACAGTTTATCCTCCTTTATCTTTAATTGATTCTCATTCTGATATTGCAGTAGATTGTTCAATTTTTTCTCTCCATATTGCAGGGATTTCTTCAATTATAGGTTCAATTAATTTTATTACTACTATTTTAAATATAAAACTTTATAAAATAGAATATATTCCTTTATTTTCATGAGCAATGTTATTAACTGCTATTTTATTATTATTATCTTTACCGGTTTTAGCAGGTGCTATTACTATACTTTTATTTGATCGAAATTTTAATACATCATTTnnn
>Syrphophagus sp. KF597776
nnnTTTAAGTATTATTATTCGTATACAATTAGGGATAGTAAACGGTTTAATTGAAGATGATCAACTTTATAATTGTATTGTCACTGCTCATGCTTTTGTAATAATTTTTTTTTTTGTTATACCTGTAATAATAGGGGGATTCGGGAATTATTTAATTCCTTTAATTATAGGAGTTCCTGATATGGTTTTTCCTCGAATAAATAATATAAGTTTTTGGTTGTTACCCCCAAGGATTATAATGTTATTAGGAAGAATATTTATTGGAGAGGGGACTGGGACAGGTTGGACAGTCTATCCTCCTTTATCTTTAATTGACTCTCATTCTGACATTGCAGTAGATTGTTCAATTTTTTCTCTACATATTGCAGGGATTTCTTCAATTATAGGTTCAATTAATTTTATTACTACTATTTTAAATATAAAACTTTATAAAATAGAATATATTCCTTTATTTTCATGAGCAATGTTATTGACTGCTATTTTATTATTATTATCTTTACCGGTTTTAGCAGGTGCTATTACTATACTTTTATTTGATCGAAATTTTAATACATCATTTnnn
>Syrphophagus sp. KF597777
nnnTTTAAGTATTATTATTCGTATACAATTAGGGATAGTAAACGGTTTAATTGAAGATGATCAACTTTATAATTGTATTGTCACTGCTCATGCTTTTGTAATAATTTTTTTTTTTGTTATACCTGTAATGATAGGGGGATTCGGGAATTATTTAATTCCTTTAATTATAGGAGTTCCTGATATGGTTTTTCCTCGAATAAATAATATAAGTTTTTGGTTGTTACCCCCAAGGATTATAATGTTATTAGGAAGAATATTTATTGGAGAGGGGACTGGGACAGGTTGGACAGTTTATCCTCCTTTATCTTTAATTGACTCTCATTCTGACATTGCAGTAGATTGTTCAATTTTTTCTCTCCATATTGCAGGGATTTCTTCAATTATAGGTTCAATTAATTTTATTACTACTATTTTAAATATAAAACTTTATAAAATAGAATATATTCCTTTATTTTCATGAGCAATGTTATTGACTGCTATTTTATTATTATTATCTTTACCGGTTTTAGCAGGTGCTATTACTATACTTTTATTTGATCGAAATTTTAATACATCATTTnnn
>Syrphophagus sp. KF597778
nnnTTTAAGTATTATTATTCGTATACAATTAGGGATAGTAAACGGTTTAATTGAAGATGATCAACTTTATAATTGTATTGTCACTGCTCATGCTTTTGTAATAATTTTTTTTTTTGTTATACCTGTAATAATAGGGGGATTCGGGAATTATTTAATTCCTTTAATTATAGGAGTTCCTGATATGGTTTTTCCTCGAATAAATAATATAAGTTTTTGGTTGTTACCCCCAAGGATTATAATGTTATTAGGAAGAATATTTATTGGAGAGGGGACTGGGACAGGTTGGACAGTTTATCCTCCTTTATCTTTAATTGACTCTCATTCTGACATTGCAGTAGATTGTTCAATTTTTTCTCTCCATATTGCAGGGATTTCTTCAATTATAGGTTCAATTAATTTTATTACTACTATTTTAAATATAAAACTTTATAAAATAGAATATATTCCTTTATTTTCATGAGCAATGTTATTGACTGCTATTTTATTATTATTATCTTTACCGGTTTTAGCAGGTGCTATTACTATACTTTTATTTGATCGAAATTTTAATACATCATTTnnn
>Syrphophagus sp. KF597779
nnnTTTAAGTATTATTATTCGTATACAATTAGGGATAGTAAACGGTTTAATTGAAGATGATCAACTTTATAATTGTATTGTCACTGCTCATGCTTTTGTAATAATTTTTTTTTTTGTTATACCTGTAATAATAGGGGGATTCGGGAATTATTTAATTCCTTTAATTATAGGAGTTCCTGATATGGTTTTTCCTCGAATAAATAATATAAGTTTTTGGTTGTTACCCCCAAGGATTATAATGTTATTAGGAAGAATATTTATTGGAGAGGGGACTGGGACAGGTTGGACAGTTTATCCTCCTTTATCTTTAATTGACTCTCATTCTGACATTGCAGTAGATTGTTCAATTTTTTCTCTCCATATTGCAGGGATTTCTTCAATTATAGGTTCAATTAATTTTATTACTACTATTTTAAATATAAAACTTTATAAAATAGAATATATTCCTTTATTTTCATGAGCAATGTTATTGACTGCTATTTTATTATTATTATCTTTACCGGTTTTAGCAGGTGCTATTACTATACTTTTATTTGATCGAAATTTTAATACATCATTTnnn
>Neastymachus axillaris KM095502
ATCTTTAAGGGTTTTAATTCGTTTGGAATTAGGAAGACCTGGTTCTTTAGTAGGGAGAGATCAAATTTATAATTTTATTGTTACAGCTCATGCTTTTATTATAATTTTTTTTTTTGTTATACCAGTAATAATAGGAGGGTTTGGAAATTTTTTAATTCCTTTAATTATAGGAATTCCAGATATAGTTTTTCCTCGAATAAACAACATAAGATTTTGATTATTACCCCCCAGAATTATGTTATTAATTTTTAGAATATTTGTTGGATCAGGAACAGGGACAGGGTGAACAGTTTATCCTCCTTTATCCTCTAATTTATCCCATATAGGCCCTTCTGTGGATCTTTCTATTTTTTCTTTGCATATTGCAGGAGTATCTTCAATTATGGGATCTATTAATTTTATTACAACTGTAATTAATATAAAATTATACAAAATAGAATTTATTCCTTTATTAGCTTGAGCTATAATATTAACAGCTATTTTATTATTATTATCTTTACCAGTTTTAGCAGGGGCAATTACTATATTGCTTTTTGATCGAAATTTAAATACCTCATTTTTT
>Metaphycus flavus FM210164
ATCATTAAGATTAATTATTCGTTTAGAATTGGGTAATCCTGGTTCTTTAATTGGTAATGATCAAATTTATAATTCTATTGTTACTGCTCATGCATTTGTAATAATTTTTTTTTTTGTTATACCTGTAATAATAGGAGGTTTTGGAAATTATTTAATTCCATTAATTATAGGAATTCCTGATATGGCTTTTCCTCGGATAAATAATATAAAATTTTGATTATTACCTCCTAGATTAATATTATTAATATCTAGAATATTTGTTGGTACAGGAACAGGTACAGGTTGAACTGTTTATCCTCCTTTATCCTCAAATCTTTCTCATATAGGGCCTTCGGTTGATTTATCAATTTTTTCTTTACATATTGCTGGTGTTTCTTCAATTATAGGTTCAATTAATTTTATTTCTACTATTTTAAATATAAAATTATTTAAAATTGAAAAAATTCCTTTATTTGCTTGAGCAATATTATTAACTGCAATTTTATTATTATTATCTTTACCTGTATTAGCTGGGGCAATTACTATATTATTATTTGATCGAAATTTAAATACTTCTTTTTTT
>Syrphophagus aphidivorus JF906507
AGCTCTAAGAATTTTAATTCGGTTAGAGTTAGGAATATGTGGTTCCTTAATTGGAAATGACCAAATTTATAACTCAATTGTTACAGCTCATGCTTTTGTAATAATTTTTTTTTTTGTAATACCTGTAATAATAGGAGGTTTTGGAAATTATTTAATTCCTATAATATTAGGAGTTCCTGATATAGCTTTTCCTCGAATAAATAATATAAGATTTTGACTTTTACCACCAAGATTAATTTTATTAATTTCTAGAATATTTGTAGGTTCAGGAACTGGAACAGGTTGAACAGTTTATCCTCCTTTATCTTCAGGAATATTTCATGGAAGGCCATCAGTGGATTTATCAATTTTTTCTTTACATATTGCCGGGGTCTCTTCAATTATAGGATCTATTAATTTTATTAGAACAATTATTAATATAAAATTATTAAAAATTGAAAAAATTTCTTTATTTGCTTGATCTATATTATTAACAACTATTTTGTTATTATTATCTTTACCTGTTTTAGCAGGAGCAATTACAATACTTTTATTTGATCGAAATTTAAATACTTCATTTTTT
>Copidosoma koehleri KX443094
AAGATTAAGAATTTTAATTCGATTAGAATTAGGAAATCCTGGTTCATTAATTGGAAATGATCAAATTTATAATTCAATTGTTACYGCTCACGCATTTATTATAATTTTTTTTTTTGTTATACCTGTAATAATAGGAGGATTTGGAAATTATTTAATTCCATTAATTATGGGAATTCCAGATATAGCATTTCCACGAATAAATAATATAAGATTTTGATTATTACCTCCTAGAATTATATTATTAATATCTAGAATATTTGTAGGAACAGGTACTGGAACTGGATGAACTGTTTATCCTCCTTTATCTTCTAATTTATCTCATATAGGTCCATCAGTAGATTTATCAATTTTTTCTTTACATATTGCAGGTGCTTCTTCAATTATAGGATCAATTAATTTTATCACTACTATTTTAAATATAAAAATTTTTAAAATAGAATTATTACCTTTATTCTCATGAGCAATATTATTAACTGCAATTTTATTATTACTATCTTTACCAGTTTTAGCAGGAGCAATTACAATATTATTATTTGATCGA---------------------
>Copidosoma koehleri KX443096
AAGATTAAGAATTTTAATTCGATTAGAATTAGGAAATCCTGGTTCATTAATTGGAAATGATCAAATTTATAATTCAATTGTTACTGCTCACGCATTTATTATAATTTTTTTTTTTGTTATACCTGTAATAATAGGAGGATTTGGAAATTATTTAATTCCATTAATTATGGGAATTCCAGATATAGCATTTCCACGAATAAATAATATAAGATTTTGATTATTACCTCCTAGAATTATATTATTAATATCTAGAATATTTGTAGGAACAGGTACTGGAACTGGATGAACTGTTTATCCTCCTTTATCTTCTAATTTATCTCATATAGGTCCATCAGTAGATTTATCAATTTTTTCTTTACATATTGCAGGTGCTTCTTCAATTATAGGATCAATTAATTTTATCACTACTATTTTAAATATAAAAATTTTTAAAATAGAATTATTACCTTTATTCTCATGAGCAATATTATTAACTGCAATTTTATTATTACTATCTTTACCAGTTTTAGCAGGAGCAATTACAATATTATTATTTGATCGAAATTTAAATACATCTTTTTTT
>Avetianella longoi JQ688067
ATCTTTAAGAATTTTAATTCGACTAGAGTTAGGTAACCCAGGTTCATTAATTGGTAATGATCAAATTTATAATTCGATTGTTACTGCTCATGCTTTTATTATAATTTTTTTTTTTGTTATACCTGTAATGATAGGCGGTTTTGGTAATTATTTAATTCCTTTAATTATAGGAATTCCAGATATAGCTTTTCCTCGTATAAATAATATAAGATTTTGATTATTACCCCCTAGAATTATACTATTGCTTTCAAGTATATTTGTGGGAAGAGGAACAGGAACAGGATGAACTGTTTATCCACCTTTATCTTCTAATTTATCTCATATAGGCCCTTCAGTTGATTTATCTATTTTTTCTTTACATATTGCAGGGGTTTCTTCAATTATAGCTTCAATTAATTTTATTTCTACTATTTTAAATATAAAATTATTTAATATAAATTTAATTCCATTATTTTCTTGGGCCATGATTTTAACAGCAATTTTGTTACTATTATCTTTGCCCGTTTTAGCCGGAGCAATTACTATACTTTTATTTGATCGAAATTTTAATACATCTTTTTTT
>Avetianella longoi JQ688068
ATCTTTAAGAATTTTAATTCGACTAGAGTTAGGTAACCCAGGTTCATTAATTGGTAATGATCAAATTTATAATTCGATTGTTACTGCTCATGCTTTTATTATAATTTTTTTTTTTGTTATACCTGTAATGATAGGCGGTTTTGGTAATTATTTAATTCCTTTAATTATAGGAATTCCAGATATAGCTTTTCCTCGTATAAATAATATAAGATTTTGATTATTACCCCCTAGAATTATATTATTGCTTTCAAGTATATTTGTGGGAAGAGGAACAGGAACAGGATGAACTGTTTATCCACCTTTATCTTCTAATTTATCTCATATAGGCCCTTCAGTTGATTTATCTATTTTTTCTTTACATATTGCAGGGGTTTCTTCAATTATAGCTTCAATTAATTTTATTTCTACTATTTTAAATATAAAATTATTTAATATAAATTTAATTCCATTATTTTCTTGGGCCATGATTTTAACAGCAATTTTGTTATTATTATCTTTGCCCGTTTTAGCCGGAGCAATTACTATACTTTTATTTGATCGAAATTTTAATACATCTTTTTTT
>Avetianella longoi JQ688066
ATCTTTAAGAATTTTAATTCGACTAGAGTTAGGTAACCCAGGTTCATTAATTGGTAATGATCAAATTTATAATTCGATTGTTACTGCTCATGCTTTTATTATAATTTTTTTTTTTGTTATACCTGTAATGATAGGCGGTTTTGGTAATTATTTAATTCCTTTAATTATAGGAATTCCAGATATAGCTTTTCCTCGTATAAATAATATAAGATTTTGATTATTACCCCCTAGAATTATATTATTGCTTTCAAGTATATTTGTGGGAAGAGGAACAGGAACAGGATGAACTGTTTATCCACCTTTATCTTCTAATTTATCTCATATAGGCCCTTCAGTTGATTTATCTATTTTTTCTTTACATATTGCAGGGGTTTCTTCAATTATAGCTTCAATTAATTTTATTTCTACTATTTTAAATATAAAATTATTTAATATAAATTTAATTCCATTATTTTCTTGGGCCATGATTTTAACAGCAATTTTGTTATTATTATCTTTGCCCGTTTTAGCTGGAGCAATTACTATACTTTTATTTGATCGAAATTTTAATACATCTTTTTTT
>Comperiella bifasciata JQ268911
ATCATTAAGTATAATTATTCGAATGGAATTAGGAACTCCTGGAAGTTATATTGGTAATGATCAAATTTATAATTCTATTGTTACAGCTCATGCTTTTGTTATAATTTTTTTTTTTGTTATACCTGTAATGATAGGAGGTTTTGGAAATTATTTTATTCCAATAATATTAGGAGTTCCTGATATAGTTTTTCCGCGAATAAATAATATAAGATTTTGATTATTACCTCCTAGATTAATTTTATTAATATCTAGAATATTTGTGGGTTCAGGAACTGGTACAGGTTGAACAGTTTATCCTCCATTATCTTCTAATTTAGGTCATATGGGTCCTTCAGTAGATTTATCAATTTTTTCTTTACATATTGCTGGAATTTCATCAATTATAGCATCATTAAATTTTATTGTTACTATTTTAAATATAAAAATTTTTAAATTTGAAATAGTAAGATTATTTTCTTGATCAATTTTATTAACAGCTATTTTATTATTATTATCATTACCTGTATTAGCAGGTGGTATTACAATATTATTATTTGATCGAAATTTAAATACGTCATTTTTT
>Comperiella bifasciata JQ268910
ATCATTAAGTATAATTATTCGAATGGAATTAGGAACTCCTGGAAGTTATATTGGTAATGATCAAATTTATAATTCTATTGTTACAGCTCATGCTTTTGTTATAATTTTTTTTTTTGTTATACCTGTAATGATAGGAGGTTTTGGAAATTATTTTATTCCAATAATATTAGGAGTTCCTGATATAGTTTTTCCGCGAATAAATAATATAAGATTTTGATTATTACCTCCTAGATTAATTTTATTAATATCTAGAATATTTGTGGGTTCAGGAACTGGTACAGGTTGAACAGTTTATCCTCCATTATCTTCTAATTTAGGTCATATGGGTCCTTCAGTAGATTTATCAATTTTTTCTTTACATATTGCTGGAATTTCATCAATTATAGCATCATTAAATTTTATTGTTACTATTTTAAATATAAAAATTTTTAAATTTGAAATAGTAAGATTATTTTCTTGATCAATTTTATTAACAGCTATTTTATTATTATTATCATTACCTGTATTAGCAGGTGGTATTACAATATTATTATTTGATCGAAATTTAAATACGTCATTTTTT
>Metaphycus flavus GMESJ755-14
ATCATTAAGATTAATTATTCGTTTAGAATTGGGTAATCCTGGTTCTTTAATTGGTAATGATCAAATTTATAATTCTATTGTTACTGCTCATGCATTTGTAATAATTTTTTTTTTTGTTATACCTGTAATAATAGGAGGTTTTGGAAATTATTTAATTCCATTAATTATAGGAATTCCTGATATGGCTTTTCCTCGGATAAATAATATAAGATTTTGATTATTACCTCCTAGATTAATATTATTAATATCTAGAATATTTGTTGGTACAGGAACAGGTACAGGTTGAACTGTTTATCCTCCTTTATCCTCAAATCTTTCTCATATAGGGCCTTCGGTTGATTTATCAATTTTTTCTTTACATATTGCTGGTGTTTCTTCAATTATAGGTTCAATTAATTTTATTTCTACTATTTTAAATATAAAATTATTTAAAATTGAAAAAATTCCTTTATTTGCTTGAGCAATATTATTAACTGCAATTTTATTATTATTATCTTTACCTGTATTAGCTGGGGCAATTACTATATTATTATTTGATCGAAATTTAAATACTTCTTTTTTT
>Copidosoma floridanum GMHDP240-13
AAGATTAAGAATTTTAATTCGATTAGAATTAGGAAATCCTGGATCTTTAATTGGAAATGATCAAATTTATAATTCTTTAGTTACAGCTCATGCATTCATTATAATTTTTTTTTTCGTTATACCTGTAATAATAGGAGGATTTGGGAACTATTTAATTCCAATAATTATAGGTATTCCTGATATAGCTTTTCCTCGAATAAATAATATAAGATTTTGATTATTACCTCCCAGAATTATATTATTAATTTTTAGAATATTTGTTGGATCTGGAACAGGGACAGGTTGGACTGTTTATCCACCTCTATCTTCTAATTTATCTCATATAGGACCATCAGTAGATTTATCAATTTTTTCTTTACATATTGCAGGAATATCATCAATTATAGGATCTATTAATTTTATTTCAACAATTTTAAATATAAAAATTTATAAATCAAGAATATTACCTTTATTTGCTTGAGCAATATTATTAACAGCAATTTTATTATTATTATCTCTTCCTGTTTTAGCAGGAGCAATCACTATATTATTATTTGATCGTAATTTAAATACTTCATTTTTT
>Metaphycus groenlandicus KU373887
ATCATTAAGATTAATTATTCGTTTAGAATTAGGTAATCCGGGTTCGTTAATTGGTAATGATCAAATTTATAATTCTATTGTTACTGCTCATGCATTTATTATAATTTTTTTTTTTGTTATACCAGTTATAATAGGAGGATTCGGGAATTATTTAATTCCTTTAATTATAGGAATTCCTGACATAGCTTTTCCTCGTATAAATAATATAAGATTTTGATTATTACCTCCTAGAATTATATTATTAATATCTAGAATATTTGTAGGGACAGGAACAGGAACAGGATGGACAGTTTATCCTCCTTTATCATCTAATTTATCGCATATAGGTCCTTCAGTGGATTTATCAATTTTTTCTTTACATATTGCTGGTATATCTTCAATTATAGGATCTATTAATTTTATTACTACTATTTTAAATATAAAATTATTTAAGATTGAAAAAGTTCCTTTATTTTCTTGGGCTATATTGTTAACAGCTATTTTGTTGTTATTATCATTACCAGTATTAGCAGGGGCTATTACTATGCTTTTATTTGATCGAAATCTTAATACATCATTTTTT
>Copidosoma sp. KR783521
AAGATTAAGTATAATAATTCGATTAGAACTTGGAAATCCAGGTTCATTAATTGGGAATGACCAAATTTATAATTCTATAGTAACTGCTCATGCTTTTATTATAATTTTTTTTTTTGTTATACCTGTAATAATAGGAGGATTTGGAAATTATTTAATTCCTTTAATTATAGGAATTCCAGATATAGCTTTTCCACGAATAAATAACATAAGATTTTGACTTTTACCTCCTAGGATTTTACTTTTAATTTTTAGGATATTTGTAGGAACTGGAACAGGAACTGGATGAACAGTTTATCCTCCATTATCATCTAATCTTTCACATATAGGGCCATCTGTAGATTTATCAATTTTTTCTTTACATATTGCAGGAGTTTCATCAATTATAGGTTCAATTAATTTTATTTCAACAATTTTAAACATAAAAATTTTAAAAATTGAATTATTACCTTTATTTGCTTGGGCAATATTATTAACTGCAATTTTATTACTTTTATCTCTCCCAGTTTTAGCTGGAGCCATTACTATACTTTTATTTGATCGAAATTTAAATACTTCATTTTTT
>Metaphycus groenlandicus KR784386
ATCATTAAGATTAATTATTCGTTTAGAATTAGGTAATCCGGGTTCTTTAATTGGTAATGATCAAATTTATAATTCTATTGTTACTGCTCATGCATTTATTATAATTTTTTTTTTTGTTATACCAGTTATAATAGGAGGATTCGGGAATTATTTAATTCCTTTAATTATAGGAATTCCTGACATAGCTTTTCCTCGTATAAATAATATAAGATTTTGATTATTACCTCCTAGAATTATATTATTAATATCTAGAATATTTGTAGGAACAGGAACAGGAACAGGATGGACAGTTTATCCTCCTTTATCATCTAATTTATCGCACATAGGTCCTTCAGTAGATTTATCAATTTTTTCTTTACATATTGCTGGTATATCTTCAATTATAGGATCTATTAATTTTATTACTACTATTTTAAATATAAAATTATTTAAGATTGAAAAAGTTCCTTTATTTTCTTGGGCTATATTGTTAACAGCTATTTTGTTGTTATTATCATTACCAGTATTAGCAGGGGCCATTACTATGCTTTTATTTGACCGAAATCTTAATACATCATTTTTT
>Copidosoma floridanum KR808577
AAGATTAAGAATTTTAATTCGATTAGAATTAGGAAATCCTGGATCTTTAATTGGAAATGATCAAATTTATAATTCTTTAGTTACAGCTCATGCATTCATTATAATTTTTTTTTTCGTTATACCTGTAATAATAGGAGGATTCGGGAACTATTTAATTCCAATAATTATAGGTATTCCTGATATAGCTTTTCCTCGAATAAACAATATAAGATTTTGATTATTACCTCCCAGAATTATATTATTAATTTCTAGAATATTTGTTGGATCTGGAACAGGGACAGGTTGAACTGTTTATCCACCTCTATCTTCTAATTTATCTCATATAGGACCATCAGTAGATTTATCAATTTTTTCTTTGCATATTGCAGGAATATCATCAATTATAGGATCTATTAATTTTATTTCAACAATTTTAAATATAAAAATTTATAAATCAAGAATATTACCTTTATTTGCTTGAGCAATATTATTAACAGCAATTTTATTATTATTATCTCTTCCTGTATTAGCAGGAGCAATCACTATATTATTATTTGATCGTAATTTAAATACTTCATTTTTT
>Copidosoma floridanum KR792534
AAGATTAAGAATTTTAATTCGATTAGAATTAGGAAATCCTGGATCTTTAATTGGAAATGATCAAATTTATAATTCTTTAGTTACAGCTCATGCATTCATTATAATTTTTTTTTTCGTTATACCTGTAATAATAGGAGGATTTGGGAACTATTTAATTCCAATAATTATAGGTATTCCTGATATAGCTTTTCCTCGAATAAATAATATAAGATTTTGATTATTACCTCCCAGAATTATATTATTAATTTCTAGAATATTTGTTGGATCTGGAACAGGGACAGGTTGGACTGTTTATCCACCTTTATCTTCTAATTTATCTCATATAGGACCATCAGTAGATTTATCAATTTTTTCTTTACATATTGCAGGAATATCATCAATTATAGGATCTATTAATTTTATTTCAACAATTTTAAATATAAAAATTTATAAATCAAGAATATTACCTTTATTTGCTTGAGCAATATTATTAACAGCAATTTTATTATTATTATCTCTTCCTGTATTAGCAGGAGCAATCACTATATTATTATTTGATCGTAATTTAAATACTTCATTTTTT
>Copidosoma sp. KR788209
AAGATTAAGAATTTTAATTCGAATAGAATTAGGAAACCCAGGATCATTAATTGGGAATGATCAAATTTATAACTCTATTGTTACAGCTCATGCATTTATTATAATTTTTTTCTTTGTTATACCAGTAATAATAGGTGGATTTGGAAATTTTTTAATTCCATTAATTATAGGAATCCCTGATATAGCTTTTCCTCGAATAAATAATATAAGATTTTGATTATTACCCCCTAGGCTTATATTTTTAATATCTAGAATATTTGTTGGATCAGGTACTGGAACAGGGTGAACTGTTTATCCTCCTTTATCTTCTAATTTATCTCATATAGGACCCTCAGTAGATTTATCAATTTTTTCCTTACATATTGCAGGTATATCATCAATTATAGGTTCAATTAATTTTATTTCTACAATTTTAAATATAAAAATTTTTAAAATAGAAATAATTCCTTTATTTGCATGAGCAATATTATTAACTGCAATTTTATTATTATTATCTTTACCAGTATTAGCAGGAGCAATTACTATATTATTATTTGATCGAAATTTAAATACTTCTTTTTTT
>Copidosoma sp. KR803644
AAGATTAAGAATATTAATTCGTTTAGAACTAGGTAATCCAGGATCTTTAATTGGGAATGACCAAATTTATAATTCTATAGTTACAGCTCATGCTTTTATTATAATTTTTTTTTTTGTTATACCCGTAATAATAGGAGGATTTGGAAATTTTTTAATTCCTCTTATTATAGGAATTCCTGATATAGCTTTTCCTCGAATAAATAATATAAGATTTTGATTATTACCCCCAAGGATTATATTATTAATCTCTAGAATATTTATTGGTAGGGGAACAGGAACTGGGTGGACAGTTTATCCTCCTTTATCTTCTAATTTATCTCATATAGGACCTTCAGTAGATCTCTCAATTTTTTCTTTACATATTGCGGGAGCTTCATCGATTATAGGATCGATTAATTTTATTTCTACAATCTTAAATATAAAAATTTTTAAAATTGAATTATTACCATTATTTTCTTGATCTATATTATTAACTGCAATTTTATTATTATTATCTTTACCAGTTTTAGCAGGGGCAATCACTATATTATTATTTGATCGAAACTTAAATACTTCATTTTTT
>Copidosoma sp. KR808671
AAGATTAAGAATATTAATTCGTTTAGAACTAGGTAATCCAGGATCTTTAATTGGGAATGACCAAATTTATAATTCTATAGTTACAGCTCATGCTTTTATTATAATTTTTTTTTTTGTTATACCCGTAATAATAGGAGGATTTGGAAATTTTTTAATTCCTCTTATTATAGGAATTCCTGATATAGCTTTTCCTCGAATAAATAATATAAGATTTTGATTATTACCCCCAAGGATTATATTATTAATCTCTAGAATATTTATTGGTAGAGGAACAGGAACTGGGTGGACAGTTTATCCTCCTTTATCTTCTAATTTATCTCATATAGGACCTTCAGTAGATCTCTCAATTTTTTCTTTACATATTGCGGGAGCTTCATCGATTATAAGATCGATTAATTTTATTTCTACAATCTTAAATATAAAAATTTTTAAAATTGAATTATTACCATTATTTTCTTGATCTATATTATTAACTGCAATTTTATTATTATTATCTTTACCAGTTTTAGCAGGGGCAATCACTATATTATTATTTGATCGAAACTTAAATACTTCATTTTTT
>Copidosoma sp. KR804761
AAGATTAAGAATATTAATTCGTTTAGAACTAGGTAATCCAGGATCTTTAATTGGGAATGACCAAATTTATAATTCTATAGTTACAGCTCATGCTTTTATTATAATTTTTTTTTTTGTTATACCCGTAATAATAGGAGGATTTGGAAATTTTTTAATTCCTCTTATTATAGGAATTCCTGATATAGCTTTTCCTCGAATAAATAATATAAGATTTTGATTATTACCCCCAAGGATTATATTATTAATCTCTAGAATATTTATTGGTAGAGGAACAGGAACTGGGTGGACAGTTTATCCTCCTTTATCTTCTAATTTATCTCATATAGGACCTTCAGTAGATCTCTCAATTTTTTCTTTACATATTGCGGGAGCTTCATCGATTATAAGATCGATTAATTTTATTTCTACAATCTTAAATATAAAAATTTTTAAAATTGAATTATTACCATTATTTTCTTGATCTATATTATTAACTGCAATTTTATTATTATTATCTTTACCAGTTTTAGCAGGGGCAATCACTATATTATTATTTGATCGAAACTTAAATACTTCATTTTTT
>Copidosoma sp. KR806647
AAGATTAAGAATATTAATTCGTTTAGAACTAGGTAATCCAGGATCTTTAATTGGGAATGACCAAATTTATAATTCTATAGTTACAGCTCATGCTTTTATTATAATTTTTTTTTTTGTTATACCCGTAATAATAGGAGGATTTGGAAATTTTTTAATTCCTCTTATTATAGGAATTCCTGATATAGCTTTTCCTCGAATAAATAATATAAGATTTTGATTATTACCCCCAAGGATTATATTATTAATCTCTAGAATATTTATTGGTAGAGGAACAGGAACTGGGTGGACAGTTTATCCTCCTTTATCTTCTAATTTATCTCATATAGGACCTTCAGTAGATCTCTCAATTTTTTCTTTACATATTGCGGGAGCTTCATCGATTATAGGATCGATTAATTTTATTTCTACAATCTTAAATATAAAAATTTTTAAAATTGAATTATTACCATTATTTTCTTGATCTATATTATTAACTGCAATTTTATTATTATTATCTTTACCAGTTTTAGCAGGGGCAATCACTATATTATTATTTGATCGAAACTTAAATACTTCATTTTTT
>Copidosoma sp. KR797140
AAGATTAAGAATATTAATTCGTTTAGAACTAGGTAATCCAGGATCTTTAATTGGGAATGACCAAATTTATAATTCTATAGTTACAGCTCATGCTTTTATTATAATTTTTTTTTTTGTTATACCCGTAATAATAGGAGGATTTGGAAATTTTTTAATTCCTCTTATTATAGGAATTCCTGATATAGCTTTTCCTCGAATAAATAATATAAGATTTTGATTATTACCCCCAAGGATTATATTATTAATCTCTAGAATATTTATTGGTAGAGGAACAGGAACTGGGTGGACAGTTTATCCTCCTTTATCTTCTAATTTATCTCATATAGGACCTTCAGTAGATCTTTCAATTTTTTCTTTACATATTGCGGGAGCTTCATCGATTATAGGATCGATTAATTTTATTTCTACAATCTTAAATATAAAAATTTTTAAAATTGAATTATTACCATTATTTTCTTGATCTATATTATTAACTGCAATTTTATTATTATTATCTTTACCAGTTTTAGCAGGAGCAATCACTATATTATTATTTGATCGAAACTTAAATACTTCATTTTTT
>Copidosoma sp. KR793794
AAGATTAAGAATATTAATTCGTTTAGAACTAGGTAATCCAGGATCTTTAATTGGGAATGACCAAATTTATAATTCTATAGTTACAGCTCATGCTTTTATTATAATTTTTTTTTTTGTTATACCCGTAATAATAGGAGGATTTGGAAATTTTTTAATTCCTCTTATTATAGGAATTCCTGATATAGCTTTTCCTCGAATAAATAATATAAGATTTTGATTATTACCCCCAAGGATTATATTATTAATCTCTAGAATATTTATTGGTAGAGGAACAGGAACTGGGTGGACAGTTTATCCTCCTTTATCTTCTAATTTATCTCATATAGGACCTTCAGTAGATCTCTCAATTTTTTCTTTACATATTGCGGGAGCTTCATCGATTATAGGATCGATTAATTTTATTTCTACAATCTTAAATATAAAAATTTTTAAAATTGAATTATTACCATTATTTTCTTGATCTATATTATTAACTGCAATTTTATTATTATTATCTTTACCAGTTTTAGCAGGGGCAATCACTATATTATTATTTGATCGAAACTTAAATACTTCATTTTTT
>Copidosoma floridanum KR805138
AAGATTAAGAATTTTAATTCGATTAGAATTAGGAAATCCTGGATCTTTAATTGGAAATGATCAAATTTATAATTCTTTAGTTACAGCTCATGCATTCATTATAATTTTTTTTTTCGTTATACCTGTAATAATAGGAGGATTCGGGAACTATTTAATTCCAATAATTATAGGTATTCCTGATATAGCTTTTCCTCGAATAAACAATATAAGATTTTGATTATTACCTCCCAGAATTATATTATTAATTTCTAGAATATTTGTTGGATCTGGAACAGGGACAGGTTGAACTGTTTATCCACCTCTATCTTCTAATTTATCTCATATAGGACCATCAGTAGATTTATCAATTTTTTCTTTGCATATTGCAGGAATATCATCAATTATAGGATCTATTAATTTTATTTCAACAATTTTAAATATAAAAATTTATAAATCAAGAATATTACCTTTATTTGCTTGAGCAATATTATTAACAGCAATTTTATTATTATTATCTCTTCCTGTATTAGCAGGAGCAATCACTATATTATTATTTGATCGTAATTTAAATACTTCATTTTTT
>Copidosoma sp. KR800219
AAGACTAAGAATTTTAATTCGATTAGAATTAGGAAACCCAGGATCTTTGATTGGTAATGATCAAATTTATAATTCTTTAGTTACAGCTCACGCATTTATTATAATTTTTTTTTTTGTTATACCTGTAATAATAGGAGGATTTGGAAATTATTTAATTCCTTTAATTATAGGAATCCCAGATATAGCTTTCCCTCGTATAAATAATATAAGATTTTGATTATTACCTCCAAGAATTATATTATTAATTTCTAGGATATTTGTTGGATCTGGAACAGGAACAGGTTGAACTGTTTATCCACCTTTATCTTCAAATTTATCTCACATAGGTCCTTCAGTAGACTTATCAATTTTTTCTTTACATATTGCAGGAGCTTCTTCAATTATAGGATCAATTAATTTTATTTCAACAATTTTAAATATAAAAATTTTTAAATTAGAAATGTTACCTTTATTTGCTTGAGCAATGTTATTAACAGCAATTTTATTATTATTATCTCTTCCTGTTTTAGCAGGAGCAATTACTATATTATTATTTGATCGTAATCTTAATACTTCATTTTTT
>Copidosoma floridanum KR807027
AAGATTAAGAATTTTAATTCGATTAGAATTAGGAAATCCTGGATCTTTAATTGGAAATGATCAAATTTATAATTCTTTAGTTACAGCTCATGCATTCATTATAATTTTTTTTTTCGTTATACCTGTAATAATAGGAGGATTTGGGAACTATTTAATTCCAATAATTATAGGTATTCCTGATATAGCTTTTCCTCGAATAAATAATATAAGATTTTGATTATTACCTCCCAGAATTATATTATTAATTTTTAGAATATTTGTTGGATCTGGAACAGGGACAGGTTGGACTGTTTATCCACCTCTATCTTCTAATTTATCTCATATAGGACCATCAGTAGATTTATCAATTTTTTCTTTACATATTGCAGGAATATCATCAATTATAGGATCTATTAATTTTATTTCAACAATTTTAAATATAAAAATTTATAAATCAAGAATATTACCTTTATTTGCTTGAGCAATATTATTAACAGCAATTTTATTATTATTATCTCTTCCTGTTTTAGCAGGAGCAATCACTATATTATTATTTGATCGTAATTTAAATACTTCATTTTTT
>Copidosoma sp. KR803783
AAGATTAAGAATAATAATTCGGTTAGAACTTGGAAATCCAGGCTCATTAATTGGGAATGACCAAATTTATAATTCTATAGTAACTGCTCATGCTTTTATTATAATTTTTTTTTTTGTTATACCTGTAATAATAGGAGGATTTGGAAATTATTTAATTCCTTTAATTATAGGAATTCCAGATATAGCTTTTCCACGAATAAATAACATAAGATTTTGACTTTTACCTCCTAGGATTTTACTTTTAATTTTTAGAATATTTGTAGGAACTGGAACAGGAACTGGATGAACAGTTTATCCTCCATTATCATCTAATCTTTCACATATAGGCCCATCTGTAGATTTATCAATTTTTTCTTTACATATTGCAGGAGTTTCATCAATTATAGGTTCAATTAATTTTATTTCAACAATTTTAAATATAAAAATTTTAAAAATTGAATTATTACCTTTATTTGCTTGAGCAATATTATTAACTGCAATTTTATTACTTTTGTCTCTTCCAGTTTTAGCTGGAGCCATTACTATACTTTTATTTGATCGAAATTTAAATACTTCATTTTTT
>Copidosoma floridanum KR804110
AAGATTAAGAATTTTAATTCGATTAGAATTAGGAAATCCTGGATCTTTAATTGGAAATGATCAAATTTATAATTCTTTAGTTACAGCTCATGCATTCATTATAATTTTTTTTTTCGTTATACCTGTAATAATAGGAGGATTTGGGAACTATTTAATTCCAATAATTATAGGTATTCCTGATATAGCTTTTCCTCGAATAAATAATATAAGATTTTGATTATTACCTCCCAGAATTATATTATTAATTTTTAGAATATTTGTTGGATCTGGAACAGGGACAGGTTGGACTGTTTATCCACCTCTATCTTCTAATTTATCTCATATAGGACCATCAGTAGATTTATCAATTTTTTCTTTACATATTGCAGGAATATCATCAATTATAGGATCTATTAATTTTATTTCAACAATTTTAAATATAAAAATTTATAAATCAAGAATATTACCTTTATTTGCTTGAGCAATATTATTAACAGCAATTTTATTATTATTATCTCTTCCTGTTTTAGCAGGAGCAATCACTATATTATTATTTGATCGTAATTTAAATACTTCATTTTTT
>Copidosoma floridanum KR793914
AAGATTAAGAATTTTAATTCGATTAGAATTAGGAAATCCTGGATCTTTAATTGGAAATGATCAAATTTATAATTCTTTAGTTACAGCTCATGCATTCATTATAATTTTTTTTTTCGTTATACCTGTAATAATAGGAGGATTTGGGAACTATTTAATTCCAATAATTATAGGTATTCCTGATATAGCTTTTCCTCGAATAAATAATATAAGATTTTGATTATTACCTCCCAGAATTATATTATTAATTTCTAGAATATTTGTTGGATCTGGAACAGGGACAGGTTGGACTGTTTACCCACCTCTATCTTCTAATTTATCTCATATAGGACCATCAGTAGATTTATCAATTTTTTCTTTACATATTGCAGGAATATCATCAATTATAGGATCTATTAATTTTATTTCTACAATTTTAAATATAAAAATTTATAAATCAAGAATATTACCTTTATTTGCTTGAGCAATATTATTAACAGCAATTTTATTATTATTATCTCTTCCTGTATTAGCAGGAGCAATCACTATATTATTATTTGATCGTAATTTAAATACTTCATTTTTT
>Copidosoma floridanum KR788049
AAGATTAAGAATTTTAATTCGATTAGAATTAGGAAATCCTGGATCTTTAATTGGAAATGATCAAATTTATAATTCTTTAGTTACAGCTCATGCATTCATTATAATTTTTTTTTTCGTTATACCTGTAATAATAGGAGGATTTGGGAACTATTTAATTCCAATAATTATAGGTATTCCTGATATAGCTTTTCCTCGAATAAATAATATAAGATTTTGATTATTACCTCCCAGAATTATATTATTAATTTTTAGAATATTTGTTGGATCTGGAACAGGGACAGGTTGGACTGTTTATCCACCTCTATCTTCTAATTTATCTCATATAGGACCATCAGTAGATTTATCAATTTTTTCTTTACATATTGCAGGAATATCATCAATTATAGGATCTATTAATTTTATTTCAACAATTTTAAATATAAAAATTTATAAATCAAGAATATTACCTTTATTTGCTTGAGCAATATTATTAACAGCAATTTTATTATTATTATCTCTTCCTGTTTTAGCAGGAGCAATCACTATATTATTATTTGATCGTAATTTAAATACTTCATTTTTT
>Copidosoma floridanum KR789844
AAGATTAAGAATTTTAATTCGATTAGAATTAGGAAATCCTGGATCTTTAATTGGAAATGATCAAATTTATAATTCTTTAGTTACAGCTCATGCATTCATTATAATTTTTTTTTTCGTTATACCTGTAATAATAGGAGGATTTGGGAACTATTTAATTCCAATAATTATAGGTATTCCTGATATAGCTTTTCCTCGAATAAATAATATAAGATTTTGATTATTACCTCCCAGAATTATATTATTAATTTTTAGAATATTTGTTGGATCTGGAACAGGGACAGGTTGGACTGTTTATCCACCTCTATCTTCTAATTTATCTCATATAGGACCATCAGTAGATTTATCAATTTTTTCTTTACATATTGCAGGAATATCATCAATTATAGGATCTATTAATTTTATTTCAACAATTTTAAATATAAAAATTTATAAATCAAGAATATTACCTTTATTTGCTTGAGCAATATTATTAACAGCAATTTTATTATTATTATCTCTTCCTGTTTTAGCAGGAGCAATCACTATATTATTATTTGATCGTAATTTAAATACTTCATTTTTT
>Copidosoma floridanum KR800638
AAGATTAAGAATTTTAATTCGATTAGAATTAGGAAATCCTGGATCTTTAATTGGAAATGATCAAATTTATAATTCTTTAGTTACAGCTCATGCATTCATTATAATTTTTTTTTTCGTTATACCTGTAATAATAGGAGGATTTGGGAACTATTTAATTCCAATAATTATAGGTATTCCTGATATAGCTTTTCCTCGAATAAATAATATAAGATTTTGATTATTACCTCCCAGAATTATATTATTAATTTCTAGAATATTTGTTGGATCTGGAACAGGGACAGGTTGGACTGTTTATCCACCTCTATCTTCTAATTTATCTCATATAGGACCATCAGTAGATTTATCAATTTTTTCTTTACATATTGCAGGAATATCATCAATTATAGGATCTATTAATTTTATTTCAACAATTTTAAATATAAAAATTTATAAATCAAGAATATTACCTTTATTTGCTTGAGCAATATTATTAACAGCAATTTTATTATTATTATCTCTTCCTGTATTAGCAGGAGCAATCACTATATTATTATTTGATCGTAATTTAAATACTTCATTTTTT
>Copidosoma floridanum KR782588
AAGATTAAGAATTTTAATTCGATTAGAATTAGGAAATCCTGGATCTTTAATTGGAAATGATCAAATTTATAATTCTTTAGTTACAGCTCATGCATTCATTATAATTTTTTTTTTCGTTATACCTGTAATAATAGGAGGATTTGGGAACTATTTAATTCCAATAATTATAGGTATTCCTGATATAGCTTTTCCTCGAATAAATAATATAAGATTTTGATTATTACCCCCCAGAATTATATTATTAATTTCTAGAATATTTGTTGGATCTGGAACAGGGACAGGTTGGACTGTTTATCCACCTCTATCTTCTAACTTATCTCATATAGGACCATCAGTAGATTTATCAATTTTTTCTTTACATATTGCAGGAATATCATCAATTATAGGATCTATTAATTTTATTTCAACAATTTTAAATATAAAAATTTATAAATCAAGAATATTACCTTTATTTGCTTGAGCAATATTATTAACAGCAATTTTATTATTATTATCTCTTCCTGTATTAGCAGGAGCAATCACTATATTATTATTTGATCGTAATTTAAATACTTCATTTTTT
>Copidosoma floridanum KR786198
AAGATTAAGAATTTTAATTCGATTAGAATTAGGAAATCCTGGATCTTTAATTGGAAATGATCAAATTTATAATTCTTTAGTTACAGCTCATGCATTCATTATAATTTTTTTTTTCGTTATACCTGTAATAATAGGAGGATTCGGGAACTATTTAATTCCAATAATTATAGGTATTCCTGATATAGCTTTTCCTCGAATAAACAATATAAGATTTTGATTATTACCTCCCAGAATTATATTATTAATTTCTAGAATATTTGTTGGATCTGGAACAGGGACAGGTTGAACTGTTTATCCACCTCTATCTTCTAATTTATCTCATATAGGACCATCAGTAGATTTATCAATTTTTTCTTTGCATATTGCAGGAATATCATCAATTATAGGATCTATTAATTTTATTTCAACAATTTTAAATATAAAAATTTATAAATCAAGAATATTACCTTTATTTGCTTGAGCAATATTATTAACAGCAATTTTATTATTATTATCTCTTCCTGTATTAGCAGGAGCAATCACTATATTATTATTTGATCGTAATTTAAATACTTCATTTTTT
>Copidosoma floridanum KR806827
AAGATTAAGAATTTTAATTCGATTAGAATTAGGAAATCCTGGATCTTTAATTGGAAATGATCAAATTTATAATTCTTTAGTTACAGCTCATGCATTCATTATAATTTTTTTTTTCGTTATACCTGTAATAATAGGAGGATTTGGGAACTATTTAATTCCAATAATTATAGGTATTCCTGATATAGCTTTTCCTCGAATAAATAATATAAGATTTTGATTATTACCTCCCAGAATTATATTATTAATTTCTAGAATATTTGTTGGATCTGGAACAGGGACAGGTTGAACTGTTTATCCACCTCTATCTTCTAATTTATCTCATATAGGACCATCAGTAGATTTATCAATTTTTTCTTTACATATTGCAGGAATATCATCAATTATAGGATCTATTAATTTTATTTCAACAATTTTAAATATAAAAATTTATAAATCAAGAATATTACCTTTATTTGCTTGAGCAATATTATTAACAGCAATTTTATTATTATTATCTCTTCCTGTATTAGCAGGAGCAATCACTATATTATTATTTGATCGTAATTTAAATACTTCATTTnnn
>Copidosoma floridanum KR799312
AAGATTAAGAATTTTAATTCGATTAGAATTAGGAAATCCTGGATCTTTAATTGGAAATGATCAAATTTATAATTCTTTAGTTACAGCTCATGCATTCATTATAATTTTTTTTTTCGTTATACCTGTAATAATAGGAGGATTTGGGAACTATTTAATTCCAATAATTATAGGTATTCCTGATATAGCTTTTCCTCGAATAAATAATATAAGATTTTGATTATTACCTCCCAGAATTATATTATTAATTTCTAGAATATTTGTTGGATCTGGAACAGGGACAGGTTGGACTGTTTATCCACCTCTATCTTCTAATTTATCTCATATAGGACCATCAGTAGATTTATCAATTTTTTCTTTACATATTGCAGGAATATCATCAATTATAGGATCTATTAATTTTATTTCAACAATTTTAAATATAAAAATTTATAAATCAAGAATATTACCTTTATTTGCTTGAGCAATATTATTAACAGCAATTTTATTATTATTATCTCTTCCTGTATTAGCAGGAGCAATCACTATATTATTATTTGATCGTAATTTAAATACTTCATTTTTT
>Copidosoma floridanum KR789176
AAGATTAAGAATTTTAATTCGATTAGAATTAGGAAATCCTGGATCTTTAATTGGAAATGATCAAATTTATAATTCTTTAGTTACAGCTCATGCATTCATTATAATTTTTTTTTTCGTTATACCTGTAATAATAGGAGGATTTGGGAACTATTTAATTCCAATAATTATAGGTATTCCTGATATAGCTTTTCCTCGAATAAATAATATAAGATTTTGATTATTACCTCCCAGAATTATATTATTAATTTTTAGAATATTTGTTGGATCTGGAACAGGGACAGGTTGGACTGTTTATCCACCTCTATCTTCTAATTTATCTCATATAGGACCATCAGTAGATTTATCAATTTTTTCTTTACATATTGCAGGAATATCATCAATTATAGGATCTATTAATTTTATTTCAACAATTTTAAATATAAAAATTTATAAATCAAGAATATTACCTTTATTTGCTTGAGCAATATTATTAACAGCAATTTTATTATTATTATCTCTTCCTGTTTTAGCAGGAGCAATCACTATATTATTATTTGATCGTAATTTAAATACTTCATTTTTT
>Copidosoma floridanum KR787723
AAGATTAAGAATTTTAATTCGATTAGAATTAGGAAATCCTGGATCTTTAATTGGAAATGATCAAATTTATAATTCTTTAGTTACAGCTCATGCATTCATTATAATTTTTTTTTTCGTTATACCTGTAATAATAGGAGGATTTGGGAACTATTTAATTCCAATAATTATAGGTATCCCTGATATAGCTTTTCCTCGAATAAATAATATAAGATTTTGATTATTACCTCCCAGAATTATATTATTAATTTTTAGAATATTTGTTGGATCTGGAACAGGGACAGGTTGGACTGTTTATCCACCTCTATCTTCTAATTTATCTCATATAGGACCATCAGTAGATTTATCAATTTTTTCTTTACATATTGCAGGAATATCATCAATTATAGGATCTATTAATTTTATTTCAACAATTTTAAATATAAAAATTTATAAATCAAGAATATTACCTTTATTTGCTTGAGCAATATTATTAACAGCAATTTTATTATTATTATCTCTTCCTGTTTTAGCAGGAGCAATCACTATATTATTATTTGATCGTAATTTAAATACTTCATTTTTT
>Copidosoma floridanum KR794305
AAGATTAAGAATTTTAATTCGATTAGAATTAGGAAATCCTGGATCTTTAATTGGAAATGATCAAATTTATAATTCTTTAGTTACAGCTCATGCATTCATTATAATTTTTTTTTTCGTTATACCTGTAATAATAGGAGGATTNGGGAACTATTTAATTCCAATAATTATAGGTATTCCTGATATAGCTTTTCCTCGAATAAANAATATAAGATTTTGATTATTACCTCCCAGAATTATATTATTAATCTCTAGAATATTTGTTGGATCTGGAACAGGAACAGGTTGGACTGTTTATCCACCTCTATCTTCTAATTTATCTCATATAGGACCATCAGTAGATTTATCAATTTTTTCTTTGCATATTGCAGGAATATCATCAATTATAGGATCTATTAATTTTATTTCAACAATTTTAAATATAAAAATTTNTAAATCAAGAATATTACCTTTATTTGCTTGAGCAATATTATTAACAGCAATTTTATTATTANTATCTCTTCCTGTATTAGCAGGAGCAATCACTATATTATTATTTGATCGTAATTTAAATACTTCATTTTTT
>Copidosoma floridanum KR790973
AAGATTAAGAATTTTAATTCGATTAGAATTAGGAAATCCTGGATCTTTAATTGGAAATGATCAAATTTATAATTCTTTAGTTACAGCTCATGCATTCATTATAATTTTTTTTTTNGTTATACCTGTAATAATAGGAGGATTNGGGAACTATTTAATTCCAATAATTATAGGTATTCCTGATATAGCTTTTCCTCGAATAAANAATATAAGATTTTGATTATTACCTCCCAGAATTATATTATTAATTTCTAGAATATTTGTTGGATCTGGAACAGGGACAGGTTGAACTGTTTATCCACCTCTATCTTCTAATTTATCTCATATAGGACCATCAGTAGATTTATCAATTTTTTCTTTNCATATTGCAGGAATATCATCAATTATAGGATCTATTAATTTTATTTCAACAATTTTAAATATAAAAATTTNTAAATCAAGAATATTACCTTTATTTGCTTGAGCAATATTATTAACAGCAATTTTATTATTATTATCTCTTCCTGTATTAGCAGGAGCAATCACTATATTATTATTTGATCGTAATTTAAATACTTCATTTTTT
>Copidosoma floridanum KR794229
AAGATTAAGAATTTTAATTCGATTAGAATTAGGAAATCCTGGATCTTTAATTGGAAATGATCAAATTTATAATTCTTTAGTTACAGCTCATGCATTNATTATAATTTTTTTTTTTGTTATACCTGTAATAATAGGAGGATTTGGGAACTATTTAATTCCAATAATTATAGGTATTCCTGATATAGCTTTTCCTCGAATAAATAATATAAGATTTTGATTATTACCTCCAAGAATTATATTATTAATTTCTAGAATATTTGTTGGATCTGGAACAGGAACAGGTTGGACTGTTTATCCACCTCTATCTTCTAATTTATCTCATATAGGACCATCAGTAGATTTATCAATTTTTTCTTTACATATTGCAGGAATATCATCAATTATAGGATCTATTAATTTTATTTCAACAATTTTAAATATAAAAATTTTTAAATNAAGAATATTACCTTTATTTGCTTGAGCAATATTATTAACAGCAATTTTATTATTATTATCTCTTCCTGTATTAGCAGGAGCAATCACTATATTATTATTTGATCGTAATTTAAATACTTCATTTTTT
>Copidosoma floridanum KR791769
AAGATTAAGAATTTTAATTCGATTAGAATTAGGAAATCCTGGATCTTTAATTGGAAATGATCAAATTTATAATTCTTTAGTTACAGCTCATGCATTCATTATAATTTTTTTTTTNGTTATACCTGTAATAATAGGAGGATTTGGGAACTATTTAATTCCAATAATTATAGGTATTCCTGATATAGCTTTTCCTCGAATAAATAATATAAGATTTTGATTATTACCTCCCAGAATTATATTATTAATTTTTAGAATATTTGTTGGATCTGGAACAGGNACAGGTTGGACTGTTTATCCACCTCTATCTTNTAATTTATCTCATATAGGACCATCAGTAGATTTATCAATTTTTTCTTTACATATTGCAGGAATATCATCAATTATAGGATCTATTAATTTTATTTCAACAATTTTAAATATAAAAATTTNTAAATCAAGAATATTACCTTTATTTGCTTGAGCAATATTATTAACAGCAATTTTATTATTATTATCTCTTCCTGTTTTAGCAGGAGCAATCACTATATTATTATTTGATCGTAATTTAAATACTTCATTTTTT
>Copidosoma primulum KY831867
AAGATTAAGAATTTTAATTCGAATAGAATTAGGAAATCCAGGATCTTTAATTGGAAATGATCAAATTTATAATTCTTTAGTAACTGCTCATGCTTTTATTATAATTTTTTTTTTTGTTATACCAGTAATAATAGGAGGATTTGGAAATTATTTAATTCCTTTAATTATAGGAATTCCTGATATAGCTTTTCCTCGAATAAATAATATAAGATTTTGATTACTTCCTCCAAGAATTATATTATTAATTTCTAGAATATTTGTAGGTTCAGGGACTGGAACTGGATGAACAGTTTATCCCCCACTATCATCAAATCTATCTCATATGGGACCTTCAGTTGATTTATCAATTTTTTCTCTTCACATTGCTGGAGCTTCTTCAATTATAGGATCAATTAATTTTATTTCTACTATTTTAAATATAAAAATTTTTAAATTAGATTTAATTCCTTTATTTGCATGATCAATATTATTAACAGCAATTCTATTATTATTGTCTCTTCCTGTATTAGCAGGAGCAATCACTATACTTTTATTTGATCGAAATTTAAATACTTCATTTTTT
>Copidosoma primulum KY837727
AAGATTAAGAATTTTAATTCGAATAGAATTAGGAAATCCAGGATCTTTAATTGGAAATGATCAAATTTATAATTCTTTAGTAACTGCTCATGCTTTTATTATAATTTTTTTTTTTGTTATACCAGTAATAATAGGAGGATTTGGAAATTATTTAATCCCTTTAATTATAGGAATTCCTGATATAGCTTTTCCTCGAATAAATAATATAAGATTTTGATTACTTCCTCCAAGAATTATATTATTAATTTCTAGAATATTTGTAGGTTCAGGGACTGGAACTGGATGAACAGTTTATCCCCCACTATCATCAAATCTATCTCATATGGGACCTTCAGTTGATTTATCAATTTTTTCTCTACACATTGCTGGAGCTTCTTCAATTATAGGATCAATTAATTTTATTTCTACTATTTTAAATATAAAAATTTTTAAATTAGATTTAATTCCTTTATTTGCATGATCAATATTACTAACAGCAATTCTATTATTATTGTCTCTTCCTGTATTAGCAGGAGCAATCACTATACTTTTATTTGATCGAAATTTAAATACTTCATTTTTT
>Copidosoma primulum KY840018
AAGATTAAGAATTTTAATTCGAATAGAATTAGGAAATCCAGGATCTTTAATTGGAAATGATCAAATTTATAATTCTTTAGTAACTGCTCATGCTTTTATTATAATTTTTTTTTTTGTTATACCAGTAATAATAGGAGGATTTGGAAATTATTTAATTCCTTTAATTATAGGAATTCCTGATATAGCTTTTCCTCGAATAAATAATATAAGATTTTGATTACTTCCTCCAAGAATTATATTATTAATTTCTAGAATATTTGTAGGTTCAGGGACTGGAACTGGATGAACAGTTTATCCCCCACTATCATCAAATCTATCTCATATGGGACCTTCAGTTGATTTATCAATTTTTTCTCTACACATTGCTGGAGCTTCTTCAATTATAGGATCAATTAATTTTATTTCTACTATTTTAAATATAAAAATTTTTAAATTAGATTTAATTCCTTTATTTGCATGATCAATATTATTAACAGCAATTCTATTATTATTGTCTCTTCCTGTATTAGCAGGAGCAATCACTATACTTTTATTTGATCGAAATTTAAATACTTCATTTTTn
>Copidosoma primulum KY844984
AAGATTAAGAATTTTAATTCGAATAGAATTAGGAAATCCAGGATCTTTAATTGGAAATGATCAAATTTATAATTCTTTAGTAACTGCTCATGCTTTTATTATAATTTTTTTTTTTGTTATACCAGTAATAATAGGAGGATTTGGAAATTATTTAATTCCTTTAATTATAGGAATTCCTGATATAGCTTTTCCTCGAATAAATAATATAAGATTTTGATTACTTCCTCCAAGAATTATATTATTAATTTCTAGAATATTTGTAGGTTCAGGGACTGGAACTGGATGAACAGTTTATCCCCCACTATCATCAAATCTATCTCATATGGGACCTTCAGTTGATTTATCAATTTTTTCTTTACACATTGCTGGAGCTTCTTCAATTATAGGATCAATTAATTTTATTTCTACTATTTTAAATATAAAAATTTTTAAATTAGATTTAATTCCTTTATTTGCATGATCAATATTATTAACAGCAATTCTATTATTATTGTCTCTTCCTGTATTAGCAGGAGCAATCACTATACTTTTATTTGATCGAAATTTAAATACTTCATTTTTT
>Copidosoma primulum KY831980
AAGATTAAGAATTTTAATTCGAATAGAATTAGGAAATCCAGGATCTTTAATTGGGAATGATCAAATTTATAATTCTTTAGTAACTGCTCATGCTTTTATTATAATTTTTTTTTTTGTTATACCAGTAATAATAGGAGGATTTGGAAATTATTTAATTCCTTTAATTATAGGAATTCCTGATATAGCTTTTCCTCGAATAAATAATATAAGATTTTGATTACTTCCTCCAAGAATTATATTATTAATTTCTAGAATATTTGTAGGTTCAGGAACTGGAACTGGATGAACAGTTTACCCCCCATTATCATCAAATCTATCTCATATAGGACCTTCAGTTGATTTATCAATTTTTTCTTTACACATTGCTGGAGCTTCTTCAATTATAGGATCAATTAATTTTATTTCTACTATTTTAAATATAAAAATTTTTAAATTAGATTTAATTCCTTTATTTGCATGATCAATATTATTAACAGCAATTCTATTATTATTGTCTCTTCCTGTATTAGCAGGAGCAATCACTATACTTTTATTTGATCGAAATTTAAATACTTCATTTTTT
>Copidosoma floridanum KR787833
AAGATTAAGAATTTTAATTCGATTAGAATTAGGAAATCCTGGATCTTTAATTGGAAATGATCAAATTTATAATTCTTTAGTTACAGNTCATGCATTCATTATAATTTTTTTTTTCGTTATACCTGTAATAATAGGAGGATTTGGGAATTATTTAATTCCAATAATTATAGGTATTCCTGATATAGCTTTTCCTCGAATAAATAATATAAGATTTTGATTATTACCTCCCAGAATTATATTATTAATTTTTAGAATATTTGTTGGATCTGGAACAGGGACAGGTTGGACTGTTTATCCACCTCTATCTTCTAATTTATCTCATATAGGACCATCAGTAGATTTATCAATTTTTTCTTTACATATTGCAGGAATATCATCAATTATAGGATCTATTAATTTTATTTCAACAATTTTAAATATAAAAATTTATAAATCAAGAATATTACCTTTATTTGCTTGAGCAATATTATTAACAGCAATTTTATTATTATTATCTCTTCCTGTTTTAGCAGGAGCAATCACTATATTATTATTTGATCGTAATTTAAATACTTCATTTTTT
>Copidosoma floridanum KR789152
AAGATTAAGAATTTTAATTCGATTAGAATTAGGAAATCCTGGATCTTTAATTGGAAANGATCAAATTTATAATTCTTTAGTTACAGCTCATGCATTCATTATAATTTTTTTTTTNGTTATACCTGTAATAATAGGAGGATTTGGGAACTATTTAATTCCAATAATTATAGGTATTCCTGATATAGCTTTTCCTCGAATAAATAATATAAGATTTTGATTATTACCTCCCAGAATTATATTATTAATTTCTAGAATATTTGTTGGATCTGGAACAGGNACAGGTTGGACTGTTTATCCACCTCTATCTTCTAATTTATCTCATATAGGACCATCAGTAGATTTATCAATTTTTTCTTTACATATTGCAGGAATATCATCAATTATAGGATCTATTAATTTTATTTCAACAATTTTAAATATAAAAATTTNTAAATCAAGAATATTACCTTTATTTGCTTGAGCAATATTATTAACAGCAATTTTATTATTATTATCTCTTCCTGTATTAGCAGGAGCAATCACTATATTATTATTTGATCGTAATTTAAATACTTCATTTTTT
>Copidosoma floridanum KR805502
AAGATTAAGAATTTTAATTCGATTAGAATTAGGAAATCCTGGATCTTTAATTGGAAANGATCAAATTTATAATTCTTTAGTTACAGCTCATGCATTCATTATAATTTTTTTTTTCGTTATACCTGTAATAATAGGAGGATTTGGGAACTATTTAATTCCAATAATTATAGGTATTCCTGATATAGCTTTTCCTCGAATAAATAATATAAGATTTTGATTATTACCTCCCAGAATTATATTATTAATTTCTAGAATATTTGTTGGATCTGGAACAGGGACAGGTTGGACTGTTTATCCACCTCTATCTTCTAATTTATCTCATATAGGACCATCAGTAGATTTATCAATTTTTTCTTTACATATTGCAGGAATATCATCAATTATAGGATCTATTAATTTTATTTCAACAATTTTAAATATAAAAATTTATAAATCAAGAATATTACCTTTATTTGCTTGAGCAATATTATTAACAGCAATTTTATTATTATTATCTCTTCCTGTATTAGCAGGAGCAATCACTATATTATTATTTGATCGTAATTTAAATACTTCATTTTTT
>Copidosoma floridanum KR795395
AAGATTAAGAATTTTAATTCGATTAGAATTAGGAAATCCTGGATCTTTAATTGGAAATGATCAAATTTATAATTCTTTAGTTACAGCTCATGCATTCATTATAATTTTTTTTTTCGTTATACCTGTAATAATAGGAGGATTTGGGAACTATTTAATTCCAATAATTATAGGTATTCCTGATATAGCTTTTCCTCGAATAAATAATATAAGATTTTGATTATTACCTCCCAGAATTATATTATTAATTTTTAGAATATTTGTTGGATCTGGAACAGGGACAGGTTGGACTGTTTATCCACCTCTATCTTCTAATTTATCTCATATAGGACCATCAGTAGATTTATCAATTTTTTCTTTACATATTGCAGGAATATCATCAATTATAGGATCTATTAATTTTATTTCAACAATTTTAAATATAAAAATTTATAAATCAAGAATATTACCTTTATTTGCTTGAGCAATATTATTAACAGCAATTTTATTATTATTATCTCTTCCTGTTTTAGCAGGAGCAATCACTATATTATTATTTGATCGTAATTTAAATACTTCATTTTTT
>Copidosoma floridanum KR789450
AAGATTAAGAATTTTAATTCGATTAGAATTAGGAAATCCTGGATCTTTAATTGGAAATGATCAAATTTATAATTCTTTAGTTACAGCTCATGCATTCATTATAATTTTTTTTTTCGTTATACCTGTAATAATAGGAGGATTCGGGAACTATTTAATTCCAATAATTATAGGTATTCCTGATATAGCTTTTCCTCGAATAAACAATATAAGATTTTGATTATTACCTCCCAGAATTATATTATTAATTTCTAGAATATTTGTTGGATCTGGAACAGGGACAGGTTGGACTGTTTATCCACCTCTATCTTCTAATTTATCTCATATAGGACCATCAGTAGATTTATCAATTTTTTCTTTGCATATTGCAGGAATATCATCAATTATAGGATCTATTAATTTTATTTCAACAATTTTAAATATAAAAATTTATAAATCAAGAATATTACCTTTATTTGCTTGAGCAATATTATTAACAGCAATTTTATTATTATTATCTCTTCCTGTATTAGCAGGAGCAATCACTATATTATTATTTGATCGTAATTTAAATACTTCATTTTTT
>Copidosoma floridanum KR804647
AAGATTAAGAATTTTAATTCGATTAGAATTAGGAAATCCTGGATCTTTAATTGGAAATGATCAAATTTATAATTCTTTAGTTACAGCTCATGCATTCATTATAATTTTTTTTTTCGTTATACCTGTAATAATAGGAGGATTTGGGAACTATTTAATTCCAATAATTATAGGTATTCCTGATATAGCTTTTCCTCGAATAAATAATATAAGATTTTGATTATTACCTCCCAGAATTATATTATTAATTTTTAGAATATTTGTTGGATCTGGAACAGGGACAGGTTGGACTGTTTATCCACCTCTATCTTCTAATTTATCTCATATAGGACCATCAGTAGATTTATCAATTTTTTCTTTACATATTGCAGGAATATCATCAATTATAGGATCTATTAATTTTATTTCAACAATTTTAAATATAAAAATTTATAAATCAAGAATATTACCTTTATTTGCTTGAGCAATATTATTAACAGCAATTTTATTATTATTATCTCTTCCTGTTTTAGCAGGAGCAATCACTATATTATTATTTGATCGTAATTTAAATACTTCATTTTTT
>Copidosoma floridanum KR789626
AAGATTAAGAATTTTAATTCGATTAGAATTAGGAAATCCTGGATCTTTAATTGGAAATGATCAAATTTATAATTCTTTAGTTACAGCTCATGCATTCATTATAATTTTTTTTTTCGTTATACCTGTAATAATAGGAGGATTTGGGAACTATTTAATTCCAATAATTATAGGTATTCCTGATATAGCTTTTCCTCGAATAAATAATATAAGATTTTGATTATTACCTCCCAGAATTATATTATTAATTTTTAGAATATTTGTTGGATCTGGAACAGGGACAGGTTGGACTGTTTATCCACCTCTATCTTCTAATTTATCTCATATAGGACCATCAGTAGATTTATCAATTTTTTCTTTACATATTGCAGGAATATCATCAATTATAGGATCTATTAATTTTATTTCAACAATTTTAAATATAAAAATTTATAAATCAAGAATATTACCTTTATTTGCTTGAGCAATATTATTAACAGCAATTTTATTATTATTATCTCTTCCTGTTTTAGCAGGAGCAATCACTATATTATTATTTGATCGTAATTTAAATACTTCATTTTTT
>Copidosoma floridanum KR784194
AAGATTAAGAATTTTAATTCGATTAGAATTAGGAAATCCTGGATCTTTAATTGGAAATGATCAAATTTATAATTCTTTAGTTACAGCTCATGCATTNATTATAATTTTTTTTTTTGTTATACCTGTAATAATAGGAGGATTTGGGAACTATTTAATTCCAATAATTATAGGTATTCCTGATATAGCTTTTCCTCGAATAAATAATATAAGATTTTGATTATTACCTCCAAGAATTATATTATTAATTTCTAGAATATTTGTTGGATCTGGAACAGGAACAGGTTGGACTGTTTATCCACCTCTATCTTCTAATTTATCTCATATAGGACCATCAGTAGATTTATCAATTTTTTCTTTACATATTGCAGGAATATCATCAATTATAGGATCTATTAATTTTATTTCAACAATTTTAAATATAAAAATTTTTAAATTAAGAATATTACCTTTATTTGCTTGAGCAATATTATTAACAGCAATTTTATTATTATTATCTCTTCCTGTTTTAGCAGGAGCAATCACTATATTATTATTTGATCGTAATTTAAATACTTCATTTTTT
>Copidosoma floridanum KR803393
AAGATTAAGAATTTTAATTCGATTAGAATTAGGAAATCCTGGATCTTTAATTGGAAATGATCAAATTTATAATTCTTTAGTTACAGCTCATGCATTCATTATAATTTTTTTTTTCGTTATACCTGTAATAATAGGAGGATTTGGGAACTATTTAATTCCAATAATTATAGGTATTCCTGATATAGCTTTTCCTCGAATAAATAATATAANATTTTGATTATTACCTCCCAGAATTATATTATTAATTTTTAGAATATTTGTTGGATCTGGAACAGGGACAGGTTGGACTGTTTATCCACCTCTATCTTCTAATTTATCTCATATAGGACCATCAGTAGATTTATCAATTTTTTCTTTACATATTGCAGGAATATCATCAATTATAGGATCTATTAATTTTATTTCAACAATTTTAAATATAAAAATTTATAAATCAAGAATATTACCTTTATTTGCTTGAGCAATATTATTAACAGCAATTTTATTATTATTATCTCTTCCTGTTTTAGCAGGAGCAATCACTATATTATTATTTGATCGTAATTTAAATACTTCATTTTTT
>Psyllaephagus pilosus NZHYM109-10
ATCGTTAAGATTTTTGATTCGGTTAGAATTAGGAAATTCTGGTTCTTTAATTGGTAATGATCAAATTTATAATTCTATTGTTACTGCTCATGCTTTTGTAATAATTTTTTTTTTTGTTATACCTGTAATAATAGGGGGATTTGGTAATTATTTAATTCCTTTATTTTTAGGGGTTCCTGATATAGCTTTTCCTCGAATAAATAATATAAGATTTTGATTACTTCCTCCTAGAATTATGCTTTTATTATCAAGAATATTTGTGGGGGTAGGAACTGGGACTGGGTGAACTGTTTACCCTCCTTTATCTTCTAATTTGTCTCATATGGGCCCTTCAGTTGATTTATCAATTTTTTCTTTGCACATTGCTGGTTTATCTTCTATTATAGCTTCTATTAATTTTATTTCTACTATTCTAAATATAAAATTATATAAATTTGAGCTTATTTCATTGTTTTCTTGAGCTATGCTTTTAACTGCTATTTTACTGCTTTTATCTCTTCCTGTTTTAGCAGGTGCTATTACAATATTACTTTTTGATCGTAATATAAATACTTCATTTTTT
>Metaphycus groenlandicus OPPFC1281-17
ATCATTAAGATTAATTATTCGTTTAGAATTAGGTAATCCGGGTTCTTTAATTGGTAATGATCAAATTTATAATTCTATTGTTACTGCTCATGCATTTATTATAATTTTTTTTTTTGTTATACCAGTTATAATAGGAGGATTCGGGAATTATTTAATTCCTTTAATTATAGGAATTCCTGACATAGCTTTTCCTCGTATAAATAATATAAGATTTTGATTATTACCTCCTAGAATTATATTATTAATATCTAGAATATTTGTAGGAACAGGAACAGGAACAGGATGGACAGTTTATCCTCCTTTATCATCTAATTTATCGCACATAGGTCCTTCAGTAGATTTATCAATTTTTTCTTTACATATTGCTGGTATATCTTCAATTATAGGATCTATTAATTTTATTACTACTATTTTAAATATAAAATTATTTAAGATTGAAAAAGTTCCTTTATTTTCTTGGGCTATATTGTTAACAGCTATTTTGTTGTTATTATCATTACCAGTATTAGCAGGGGCTATTACTATGCTTTTATTTGACCGAAATCTTAATACATCATTTTTT
>Copidosoma floridanum OPPFQ3505-17
AAGATTAAGAATTTTAATTCGATTAGAATTAGGAAATCCTGGATCTTTAATTGGAAATGATCAAATTTATAATTCTTTAGTTACAGCTCATGCATTAATTATAATTTTTTTTTTTGTTATACCTGTAATAATAGGAGGATTTGGGAACTATTTAATTCCAATAATTATAGGTATTCCTGATATAGCTTTTCCTCGAATAAATAATATAAGATTTTGATTATTACCTCCAAGAATTATATTATTAATTTCTAGAATATTTGTTGGATCTGGAACAGGAACAGGTTGGACTGTTTATCCACCTCTATCTTCTAATTTATCTCATATAGGACCATCAGTAGATTTATCAATTTTTTCTTTACATATTGCAGGAATATCATCAATTATAGGATCTATTAATTTTATTTCAACAATTTTAAATATAAAAATTTTTAAATTAAGAATATTACCTTTATTTGCTTGAGCAATATTATTAACAGCAATTTTATTATTATTATCTCTTCCTGTTTTAGCAGGAGCAATCACTATATTATTATTTGATCGTAATTTAAATACTTCATTTTTT
>Copidosoma floridanum OPPFS2202-17
AAGATTAAGAATTTTAATTCGATTAGAATTAGGAAATCCTGGATCTTTAATTGGAAATGATCAAATTTATAATTCTTTAGTTACAGCTCATGCATTCATTATAATTTTTTTTTTCGTTATACCTGTAATAATAGGAGGATTTGGGAACTATTTAATTCCAATAATTATAGGTATTCCTGATATAGCTTTTCCTCGAATAAATAATATAAGATTTTGATTATTACCTCCAAGAATTATATTATTAATTTCTAGAATATTTGTTGGATCTGGAACAGGGACAGGTTGGACTGTTTATCCACCTCTATCTTCTAATTTATCTCATATAGGACCATCAGTAGATTTATCAATTTTTTCTTTACATATTGCAGGAATATCATCAATTATAGGATCTATTAATTTTATTTCAACAATTTTAAATATAAAAATTTTTAAATTAAGAATATTACCTTTATTTGCTTGAGCAATATTATTAACAGCAATTTTATTATTATTATCTCTTCCTGTTTTAGCAGGAGCAATCACTATATTATTATTTGATCGTAATTTAAATACTTCATTTTTT
>Copidosoma floridanum OPPQE2701-17
AAGATTAAGAATCTTAGTTCGATTAGAGTTGGGGAACCCTGGATCTTTAATTGGAAATGATCAAATTTATAATTCTTTAGTTACAGCTCATGCATTTATTATAATTTTTTTTTTCGTTATACCTGTAATGATAGGGGGTTTTGGAAATTATTTGATTCCTATAATTATAGGTATTCCTGATATAGCTTTTCCTCGAATAAATAACATAAGATTTTGATTATTACCTCCAAGAATTATTTTATTAATTTCTAGAATATTTGTTGGATCAGGAACAGGAACAGGTTGAACTGTTTATCCACCCTTATCTTCTAATTTATCTCATATAGGCCCATCAGTAGATTTATCAATTTTTTCTTTACATATTGCAGGAGCTTCATCAATTATAGGGTCAATCAATTTTATTTCAACAATTTTAAATATAAAAATTTTTAAATTAGAAATATTACCTTTATTTGCTTGAGCGATACTATTAACCGCAATTTTATTGCTTTTATCTCTCCCTGTTTTAGCAGGAGCAATTACTATATTATTATTTGATCGTAATCTTAATACTTCATTTTTT
>Metaphycus groenlandicus KR874706
ATCATTAAGATTAATTATTCGTTTAGAATTAGGTAATCCGGGTTCTTTAATTGGTAATGATCAAATTTATAATTCTATTGTTACTGCTCATGCATTTATTATAATTTTTTTTTTTGTTATACCAGTTATAATAGGAGGATTCGGGAATTATTTAATTCCTTTAATTATAGGAATTCCTGACATAGCTTTTCCTCGTATAAATAATATAAGATTTTGATTATTACCTCCTAGAATTATATTATTAATATCTAGAATATTTGTAGGAACAGGAACAGGAACAGGATGGACAGTTTATCCTCCTTTATCATCTAATTTATCGCACATAGGTCCTTCAGTGGATTTATCAATTTTTTCTTTACATATTGCTGGTATATCTTCAATTATAGGATCTATTAATTTTATTACTACTATTTTAAATATAAAATTATTTAAGATTGAAAAAGTTCCTTTATTTTCTTGGGCTATATTGTTAACAGCTATTTTGTTGTTATTATCATTACCAGTATTAGCAGGGGCTATTACTATGCTTTTATTTGATCGAAATCTTAATACATCATTTTTT
>Copidosoma floridanum KR882690
AAGATTAAGAATTTTAATTCGATTAGAATTAGGAAATCCTGGATCTTTAATTGGAAATGATCAAATTTATAATTCTTTAGTTACAGCTCATGCATTCATTATAATTTTTTTTTTCGTTATACCTGTAATAATAGGAGGATTTGGGAACTATTTAATTCCAATAATTATAGGTATTCCTGATATAGCTTTTCCTCGAATAAATAATATAAGATTTTGATTATTACCTCCCAGAATTATATTATTAATTTTTAGAATATTTGTTGGATCTGGAACAGGGACAGGTTGGACTGTTTATCCACCTCTATCTTCTAATTTATCTCATATAGGACCATCAGTAGATTTATCAATTTTTTCTTTACATATTGCAGGAATATCATCAATTATAGGATCTATTAATTTTATTTCAACAATTTTAAATATAAAAATTTATAAATCAAGAATATTACCTTTATTTGCTTGAGCAATATTATTAACAGCAATTTTATTATTATTATCTCTTCCTGTTTTAGCAGGAGCAATCACTATATTATTATTTGATCGTAATTTAAATACTTCATTTTTT
>Metaphycus groenlandicus KR890545
ATCATTAAGATTAATTATTCGTTTAGAATTAGGTAATCCGGGTTCTTTAATTGGTAATGATCAAATTTATAATTCTATTGTTACTGCTCATGCATTTATTATAATTTTTTTTTTTGTTATACCAGTTATAATAGGAGGATTCGGGAATTATTTAATTCCTTTAATTATAGGAATTCCTGACATAGCTTTTCCTCGTATAAATAATATAAGATTTTGATTATTACCTCCTAGAATTATATTATTAATATCTAGAATATTTGTAGGAACAGGAACAGGAACAGGATGGACAGTTTATCCTCCTTTATCATCTAATTTATCGCACATAGGTCCTTCAGTAGATTTATCAATTTTTTCTTTACATATTGCTGGTATATCTTCAATTATAGGATCTATTAATTTTATTACTACTATTTTAAATATAAAATTATTTAANATTGAAAAAGTTCCTTTATTTTCTTGGGCTATATTGTTAACAGCTATTTTGTTGTTATTATCATTACCAGTATTAGCAGGGGCCATTACTATGCTTTTATTTGACCGAAATCTTAATACATCATTTTTT
>Copidosoma floridanum KR902174
AAGATTAAGAATTTTAATTCGATTAGAATTAGGAAATCCTGGATCTTTAATTGGAAATGATCAAATTTATAATTCTTTAGTTACAGCTCATGCATTCATTATAATTTTTTTTTTNGTTATACCTGTAATAATAGGAGGATTTGGGAACTATTTAATTCCAATAATTATAGGTATTCCTGATATAGCTTTTCCTCGAATAAATAATATAAGATTTTGATTATTACCTCCAAGAATTATATTATTAATTTCTAGAATATTTGTTGGATCTGGAACAGGAACAGGTTGGACTGTTTATCCACCTCTATCTTCTAATTTATCTCATATAGGACCATCAGTAGATTTATCAATTTTTTCTTTACATATTGCAGGAATATCATCAATTATAGGATCTATTAATTTTATTTCAACAATTTTAAATATAAAAATTTATAAATNAAGAATATTACCTTTATTTGCTTGAGCAATATTATTAACAGCAATTTTATTATTATTATCTCTTCCTGTATTAGCAGGAGCAATCACTATATTATTATTTGATCGTAATTTAAATACTTCATTTTTT
>Copidosoma floridanum KR900845
AAGATTAAGAATTTTAATTCGATTAGAATTAGGAAATCCTGGATCTTTAATTGGAAATGATCAAATTTATAATTCTTTAGTTACAGCTCATGCATTCATTATAATTTTTTTTTTCGTTATACCTGTAATAATAGGAGGATTTGGGAACTATTTAATTCCAATAATTATAGGTATTCCTGATATAGCTTTTCCTCGAATAAATAATATAAGATTTTGATTATTACCTCCCAGAATTATATTATTAATTTTTAGAATATTTGTTGGATCTGGAACAGGGACAGGTTGGACTGTTTATCCACCTCTATCTTCTAATTTATCTCATATAGGACCATCAGTAGATTTATCAATTTTTTCTTTACATATTGCAGGAATATCATCAATTATAGGATCTATTAATTTTATTTCAACAATTTTAAATATAAAAATTTATAAATNAAGAATATTACCTTTATTTGCTTGAGCAATATTATTAACAGCAATTTTATTATTATTATCTCTTCCTGTTTTAGCAGGAGCAATCACTATATTATTATTTGATCGTAATTTAAATACTTCNTTTTTT
>Copidosoma floridanum KR890279
AAGATTAAGAATTTTAATTCGATTAGAATTAGGAAATCCTGGATCTTTAATTGGAAATGATCAAATTTATAATTCTTTAGTTACAGCTCATGCATTCATTATAATTTTTTTTTTTGTTATACCTGTAATAATAGGAGGATTTGGGAACTATTTAATTCCAATAATTATAGGTATTCCTGATATAGCTTTTCCTCGAATAAATAATATAAGATTTTGATTATTACCTCCCAGAATTATATTATTAATTTCTAGAATATTTGTTGGATCTGGAACAGGGACAGGTTGGACTGTTTACCCCCCTCTATCTTCTAATTTATCTCATATAGGACCATCAGTAGATTTATCAATTTTTTCTTTACATATTGCAGGAATATCATCAATTATAGGATCTATTAATTTTATTTCAACAATTTTAAATATAAAAATTTTTAAATCAAGAATATTACCTTTATTTGCTTGAGCAATATTATTAACAGCAATTTTATTATTATTATCTCTTCCTGTATTAGCAGGAGCAATCACTATATTATTATTTGATCGTAATTTAAATACTTCATTTTTT
>Copidosoma floridanum KT609386
AAGATTAAGAATTTTAATTCGATTAGAATTAGGAAATCCTGGATCTTTAATTGGAAATGATCAAATTTATAATTCTTTAGTTACAGCTCATGCATTCATTATAATTTTTTTTTTCGTTATACCTGTAATAATAGGAGGATTTGGGAATTATTTAATTCCAATAATTATAGGTATTCCTGATATAGCTTTTCCTCGAATAAATAATATAAGATTTTGATTATTACCTCCCAGAATTATATTATTAATTTCTAGAATATTTGTTGGATCTGGAACAGGGACAGGTTGGACTGTTTATCCACCTCTATCTTCTAATTTATCTCATATAGGACCATCAGTAGATTTATCAATTTTTTCTTTACATATTGCAGGAATATCATCAATTATAGGATCTATTAATTTTATTTCAACAATTTTAAATATAAAAATTTATAAATCAAGAATATTACCTTTATTTGCTTGAGCAATATTATTAACAGCAATTTTATTATTATTATCTCTTCCTGTATTAGCAGGAGCAATCACTATATTATTATTTGATCGTAATTTAAATACTTCATTTTTT
>Copidosoma floridanum KT610656
AAGATTAAGAATTTTAATTCGATTAGAATTAGGAAATCCNGGATCTTTAATTGGAAATGATCAAATTTATAATTCTTTAGTTACAGCTCATGCNTTCATTATAATTTTTTTTTTCGTTATACCTGTAATAATAGGAGGATTTGGGAACTATTTAATTCCAATAATTATAGGTATTCCTGATATAGCTTTTCCTCGAATAAATAATATAAGATTTTGATTATTACCTCCCAGAATTATATTATTAATTTTTAGAATATTTGTTGGATCTGGAACAGGGACAGGTTGGACTGTTTATCCACCTCTATCTTCTAATTTATCTCATATAGGACCATCAGTAGATTTATCAATTTTTTCTTTACATATTGCAGGAATATCATCAATTATAGGATCTATTAATTTTATTTCAACAATTTTAAATATAAAAATTTATAAATCAAGAATATTACCTTTATTTGCTTGAGCAATATTATTAACAGCAATTTTATTATTATTATCTCTTCCTGTTTTAGCAGGAGCAATCACTATATTATTATTTGATCGTAATTTAAATACTTCATTTTTT
>Copidosoma floridanum MG444896
AAGATTAAGAATTTTAATTCGATTAGAATTAGGAAATCCTGGATCTTTAATTGGAAATGATCAAATTTATAATTCTTTAGTTACAGCTCATGCATTCATTATAATTTTTTTTTTCGTTATACCTGTAATAATAGGAGGATTCGGGAACTATTTAATTCCAATAATTATAGGTATTCCTGATATAGCTTTTCCTCGAATAAACAATATAAGATTTTGATTATTACCTCCCAGAATTATATTATTAATTTCTAGAATATTTGTTGGATCTGGAACAGGGACAGGTTGAACTGTTTATCCACCTCTATCTTCTAATTTATCTCATATAGGACCATCAGTAGATTTATCAATTTTTTCTTTGCATATTGCAGGAATATCATCAATTATAGGATCTATTAATTTTATTTCAACAATTTTAAATATAAAAATTTATAAATCAAGAATATTACCTTTATTTGCTTGAGCAATATTATTAACAGCAATTTTATTATTATTATCTCTTCCTGTATTAGCAGGAGCAATCACTATATTATTATTTGATCGTAATTTAAATACTTCATTTTTT
>Copidosoma floridanum MG440639
AAGATTAAGAATTTTAATTCGATTAGAATTAGGAAATCCTGGATNTTTAATTGGAAANGATCAAATTTATAATTNTTTAGTTACAGCTCATGCATTCATTATAATTTTTTTTTTCGTTATACCTGTAATAATAGGAGGATTTGGGAACTATTTAATTCCAATAATTATAGGTATTCCTGATATAGCTTTTCCTCGAATAAATAATATAAGATTTTGATTATTACCTCCCAGAATTATATTATTAATTTTTAGAATATTTGTTGGATCTGGAACAGGGACAGGTTGGACTGTTTATCCACCTCTATCTTCTAATTTATCTCATATAGGACCATCAGTAGATTTATCAATTTTTTCTTTACATATTGCAGGAATATCATCAATTATAGGATCTATTAATTTTATTTCAACAATTTTAAATATAAAAATTTATAAATCAAGAATATTACCTTTATTTGCTTGAGCAATATTATTAACAGCAATTTTATTATTATTATCTCTTCCTGTTTTAGCAGGAGCAATCACTATATTATTATTTGATCGTAATTTAAATACTTCATTTTTT
>Copidosoma floridanum KR890965
AAGATTAAGAATTTTAATTCGATTAGAATTAGGAAATCCTGGATCTTTAATTGGAAATGATCAAATTTATAATTCTTTAGTTACAGNTCANGCATTCATTATAATTTTTTTTTTCGTTATACCTGTAATAATAGGAGGATTTGGGAACTATTTAATTCCAATAATTATAGGTATTCCTGATATAGCTTTTCCTCGAATAAATAATATAAGATTTTGATTATTACCTCCCAGAATTATATTATTAATTTTTAGAATATTTGTTGGATCTGGAACAGGGACAGGTTGGACTGTTTATCCACCTCTATCTTCTAATTTATCTCATATAGGACCATCAGTAGATTTATCAATTTTTTCTTTACATATTGCAGGAATATCATCAATTATAGGATCTATTAATTTTATTTCAACAATTTTAAATATAAAAATTTATAAATCAAGAATATTACCTTTATTTGCTTGAGCAATATTATTAACAGCAATTTTATTATTATTATCTCTTCCTGTTTTAGCAGGAGCAATCACTATATTATTATTTGATCGTAATTTAAATACTTCATTTTTT
>Copidosoma floridanum KR893952
AAGATTAAGAATTTTAATTCGATTAGAATTAGGAAATCCTGGATCTTTAATTGGAAATGATCAAATTTATAATTCTTTAGTTACAGCTCATGCATTCATTATAATTTTTTTTTTCGTTATACCTGTAATAATAGGAGGATTTGGGAACTATTTAATTCCAATAATTATAGGTATTCCTGATATAGCTTTTCCTCGAATAAATAATATAAGATTTTGATTATTACCTCCCAGAATTATATTATTAATTTTTAGAATATTTGTTGGATCTGGAACAGGGACAGGTTGGACTGTTTATCCACCTCTATCTTCTAATTTATCTCATATAGGACCATCAGTAGATTTATCAATTTTTTCTTTACATATTGCAGGAATATCATCAATTATAGGATCTATTAATTTTATTTCAACAATTTTAAATATAAAAATTTATAAATCAAGAATATTACCTTTATTTGCTTGAGCAATATTATTAACAGCAATTTTATTATTATTATCTCTTCCTGTTTTAGCAGGAGCAATCACTATATTATTATTTGATCGTAATTTAAATACTTCATTTTTT
>Copidosoma floridanum KR881873
AAGATTAAGAATTTTAATTCGATTAGAATTAGGAAATCCTGGATCTTTAATTGGAAATGATCAAATTTATAATTCTTTAGTTACAGCTCATGCATTCATTATAATTTTTTTTTTCGTTATACCTGTAATAATAGGAGGATTTGGGAACTATTTAATTCCAATAATTATAGGTATTCCTGATATAGCTTTTCCTCGAATAAATAATATAAGATTTTGATTATTACCTCCCAGAATTATATTATTAATTTTTAGAATATTTATTGGATCTGGAACAGGGACAGGTTGGACTGTTTATCCACCTCTATCTTCTAATTTATCTCATATAGGACCATCAGTAGATTTATCAATTTTTTCTTTACATATTGCAGGAATATCATCAATTATAGGATCTATTAATTTTATTTCAACAATTTTAAATATAAAAATTTATAAATCAAGAATATTACCTTTATTTGCTTGAGCAATATTATTAACAGCAATTTTATTATTATTATCTCTTCCTGTTTTAGCAGGAGCAATCACTATATTATTATTTGATCGTAATTTAAATACTTCATTTTTT
>Copidosoma floridanum KR877346
AAGATTAAGAATTTTAATTCGATTAGAATTAGGAAATCCTGGATCTTTAATTGGAAATGATCAAATTTATAATTCTTTAGTTACAGCTCATGCATTCATTATAATTTTTTTTTTCGTTATACCTGTAATAATAGGAGGATTTGGGAACTATTTAATTCCAATAATTATAGGTATTCCTGATATAGCTTTTCCTCGAATAAATAATATAAGATTTTGATTATTACCTCCCAGAATTATATTATTAATTTTTAGAATATTTGTTGGATCTGGAACAGGGACAGGTTGGACTGTTTATCCACCTCTATCTTCTAATTTATCTCATATAGGACCATCAGTAGATTTATCAATTTTTTCTTTACATATTGCAGGAATATCATCAATTATAGGATCTATTAATTTTATTTCAACAATTTTAAATATAAAAATTTATAAATCAAGAATATTACCTTTATTTGCTTGAGCAATATTATTAACAGCAATTTTATTATTATTATCTCTTCCTGTTTTAGCAGGAGCAATCACTATATTATTATTTGATCGTAATTTAAATACTTCATTTTTT
>Copidosoma floridanum KR887258
AAGATTAAGAATTTTAATTCGATTAGAATTAGGAAATCCTGGATCTTTAATTGGAAATGATCAAATTTATAATTCTTTAGTTACAGNTCATGCATTCATTATAATTTTTTTTTTCGTTATACCTGTAATAATAGGAGGATTTGGGAACTATTTAATTCCAATAATTATAGGTATTCCTGATATAGCTTTTCCTCGAATAAATAATATAAGATTTTGATTATTACCTCCCAGAATTATATTATTAATTTCTAGAATATTTGTTGGATCTGGAACAGGGACAGGTTGGACTGTTTATCCACCTCTATCTTCTAATTTATCTCATATAGGACCATCAGTAGATTTATCAATTTTTTCTTTACATATTGCAGGAATATCATCAATTATAGGATCTATTAATTTTATTTCAACAATTTTAAATATAAAAATTTATAAATCAAGAATATTACCTTTATTTGCTTGAGCAATATTATTAACAGCAATTTTATTATTATTATCTCTTCCTGTATTAGCAGGAGCAATCACTATATTATTATTTGATCGTAATTTAAATACTTCATTTTTT
>Copidosoma sp. KR884641
AAGATTAAGAATAATAATTCGGTTAGAACTTGGAAATCCAGGCTCATTAATTGGGAATGACCAAATTTATAATTCTATAGTAACTGCTCATGCTTTTATTATAATTTTTTTTTTTGTTATACCTGTAATAATAGGAGGATTTGGAAATTATTTAATTCCTTTAATTATAGGAATTCCAGATATAGCTTTTCCACGAATAAATAACATAAGATTTTGACTTTTACCTCCTAGGATTTTACTTTTAATTTTTAGAATATTTGTAGGAACTGGAACAGGAACTGGATGAACAGTTTATCCTCCATTATCATCTAATCTTTCACATATAGGCCCATCTGTAGATTTATCAATTTTTTCTTTACATATTGCAGGAGTTTCATCAATTATAGGTTCAATTAATTTTATTTCAACAATTTTAAATATAAAAATTTTAAAAATTGAATTATTACCTTTATTTGCTTGAGCAATATTATTAACTGCAATTTTATTACTTTTGTCTCTTCCAGTTTTAGCTGGAGCCATTACTATACTTTTATTTGATCGAAATTTAAATACTTCATTTTTT
>Encyrtinae sp. MG444525
ATCTTTAAGAATAATTATTCGTATAGAGTTAGGTAATCCTGGATCTTTAATTGGTAATGATCAAATTTATAATTCAATTGTTACTGCTCATGCATTCGTAATAATTTTTTTTTTTGTAATACCTGTAATAATAGGTGGTTTTGGTAATTATTTAATTCCTTTAATTATAGGAGTGCCTGATATGGCTTTTCCACGAATAAATAATATGAGTTTTTGACTTTTACCTCCGAGGTTATTATTATTAATATCTAGAATATTTGTAGGGACTGGTACGGGTACAGGATGGACAGTTTATCCTCCTTTATCTTCTAATTTATCTCATATAGGTCCATCTGTGGATTTGTCTATTTTTTCTTTGCATATTGCTGGTGCTTCTTCTATTATAGGATCAATTAATTTTATTACTACAATTTTAAATATAAAATTATTTAAGATCGAAAATATTCCTTTATTTTCTTGAGCTATGTTATTAACAGCTATTCTTTTATTACTTTCTTTACCAGTATTAGCAGGTGCAATTACTATGCTTTTATTTGATCGAAATTTAAATACTTCATTTTTT
>Copidosoma floridanum MG445159
AAGATTAAGAATTTTAATTCGATTAGAATTAGGAAATCCTGGATCTTTAATTGGAAATGATCAAATTTATAATTCTTTAGTTACAGCTCATGCATTCATTATAATTTTTTTTTTCGTTATACCTGTAATAATAGGAGGATTTGGGAACTATTTAATTCCAATAATTATAGGTATTCCTGATATAGCTTTTCCTCGAATAAATAATATAAGATTTTGATTATTACCTCCCAGAATTATATTATTAATTTTTAGAATATTTGTTGGATCTGGAACAGGGACAGGTTGGACTGTTTATCCACCTCTATCTTCTAATTTATCTCATATAGGACCATCAGTAGATTTATCAATTTTTTCTTTACATATTGCAGGAATATCATCAATTATAGGATCTATTAATTTTATTTCAACAATTTTAAATATAAAAATTTATAAATCAAGAATATTACCTTTATTTGCTTGAGCAATATTATTAACAGCAATTTTATTATTATTATCTCTTCCTGTTTTAGCAGGAGCAATCACTATATTATTATTTGATCGTAATTTAAATACTTCATTTTTT
>Metaphycus groenlandicus MG444018
ATCATTAAGATTAATTATTCGTTTAGAATTAGGTAATCCGGGTTCTTTAATTGGTAATGATCAAATTTATAATTCTATTGTTACTGCTCATGCATTTATTATAATTTTTTTTTTTGTTATACCAGTTATAATAGGAGGATTCGGGAATTATTTAATTCCTTTAATTATAGGAATTCCTGACATAGCTTTTCCTCGTATAAATAATATAAGATTTTGATTATTACCTCCTAGAATTATATTATTAATATCTAGAATATTTGTAGGAACAGGAACAGGAACAGGATGGACAGTTTATCCTCCTTTATCATCTAATTTATCACACATAGGTCCTTCAGTGGATTTATCAATTTTTTCTTTACATATTGCTGGTATATCTTCAATTATAGGATCTATTAATTTTATTACTACTATTTTAAATATAAAATTATTTAAGATTGAAAAAGTTCCTTTATTTTCTTGGGCTATATTGTTAACAGCTATTTTGTTGTTATTATCATTACCAGTATTAGCAGGGGCTATTACTATGCTTTTATTTGATCGAAATCTTAATACATCATTTTTT
>Copidosoma floridanum MG445123
AAGATTAAGAATTTTAATTCGATTAGAATTAGGAAATCCTGGATCTTTAATTGGAAATGATCAAATTTATAATTCTTTAGTTACAGCTCATGCATTCATTATAATTTTTTTTTTCGTTATACCTGTAATAATAGGAGGATTCGGGAACTATTTAATTCCAATAATTATAGGTATTCCTGATATAGCTTTTCCTCGAATAAACAATATAAGATTTTGATTATTACCTCCCAGAATTATATTATTAATTTCTAGAATATTTGTTGGATCTGGAACAGGGACAGGTTGAACTGTTTATCCACCTCTATCTTCTAATTTATCTCATATAGGACCATCAGTAGATTTATCAATTTTTTCTTTGCATATTGCAGGAATATCATCAATTATAGGATCTATTAATTTTATTTCAACAATTTTAAATATAAAAATTTATAAATCAAGAATATTACCTTTATTTGCTTGAGCAATATTATTAACAGCAATTTTATTATTATTATCTCTTCCTGTATTAGCAGGAGCAATCACTATATTATTATTTGATCGTAATTTAAATACTTCATTTTTT
>Copidosoma floridanum MG445072
AAGATTAAGAATTTTAATTCGATTAGAATTAGGAAATCCTGGATCTTTAATTGGAAATGATCAAATTTATAATTCTTTAGTTACAGNTCATGCNTTCATTATAATTTTTTTTTTCGTTATACCTGTAATAATAGGAGGATTTGGGAACTATTTAATTCCAATAATTATAGGTATTCCTGATATAGCTTTTCCTCGAATAAATAATATAAGATTCTGATTATTACCTCCCAGAATTATATTATTAATTTTTAGAATATTTGTTGGATCTGGAACAGGGACAGGTTGGACTGTTTATCCACCTCTATCTTCTAATTTATCTCATATAGGACCATCAGTAGATTTATCAATTTTTTCTTTACATATTGCAGGAATATCATCAATTATAGGATCTATTAATTTTATTTCAACAATTTTAAATATAAAAATTTATAAATCAAGAATATTACCTTTATTTGCTTGAGCAATATTATTAACAGCAATTTTATTATTATTATCTCTTCCTGTTTTAGCAGGAGCAATCACTATATTATTATTTGATCGTAATTTAAATACTTCATTTTTT
>Copidosoma sp. KR877046
AAGACTTAGAATAATAATTCGAATAGAATTAGGAAACCCTGGTTCTTTAATTGGAAATGATCAAATTTATAATTCTATAGTTACAGCTCATGCTTTCATTATAATTTTTTTTTTCGTTATACCTGTAATAATAGGGGGATTTGGAAACTATCTTATTCCTTTAATTATAGGAATTCCAGATATAGCTTTTCCTCGAATAAATAATATAAGATTTTGACTTTTACCTCCTAGAATTATATTATTAATTTCTAGAATATTTATTGGTTCAGGAACAGGAACTGGCTGAACTGTTTATCCTCCCTTATCTTCTAATCTTTCTCATATAGGACCTTCTGTAGATTTATCAATTTTTTCTTTACATATTGCAGGAATTTCTTCAATTATAGGATCTATTAATTTTATTTCTACAATCTTAAATATAAAAATTTTTAAAATTGAATTATTACCATTATTTTCTTGGGCAATATTATTAACTGCAATTCTTTTACTTTTATCTTTACCTGTATTAGCAGGAGCAATTACTATATTATTATTTGATCGAAATATAAATACTTCTTTTTTT
>Bothriothorax sp. KR894744
ATCTTTAAGAATATTAATTCGACTAGAGTTAGGAAATCCTGGATCTTTAATTGGTAATGATCAGATTTATAATTCTATTGTTACAGCTCATGCTTTTGTAATAATTTTTTTTTTTGTTATGCCTGTAATAATAGGTGGTTTTGGTAATTATTTAATTCCTTTAATTATAGGACTTCCTGATATAGCTTTCCCACGAATAAATAATATAAGTTTTTGACTTTTACCCCCTAGAATTATATTATTAATTTCTAGAATATTTATTGGTACAGGTACAGGTACTGGGTGAACAGTTTATCCTCCTCTTTCTTTAAATTTATCTCATATAGGTCCTTCTGTAGATTTATCAATTTTTTCTTTGCATATTGCTGGGGTTTCTTCAATTATAGCTTCTATCAATTTTATTACTACTATTGTTAATATAAAATTATTTAAAATAGAATTTATTCCTTTATTTTCTTGGTCTATATTATTGACTGCTATTTTATTATTACTTTCTTTACCTGTTCTTGCAGGAGCTATTACTATGTTATTATTTGATCGTAATTTTAATACTTCTTTTTTT
>Copidosoma sp. MF902116
AAGATTAAGAATTTTAGTTCGATTAGAATTAGGAAATCCTGGATCTTTAATTGGAAATGACCAAATTTATAATTCTTTAGTTACAGCTCATGCATTTATTATAATTTTTTTTTTCGTTATACCTGTAATAATAGGAGGATTTGGAAATTATTTAATTCCAATAATTATAGGAATTCCTGATATGGCTTTCCCTCGAATAAATAATATAAGATTTTGATTATTACCTCCAAGAATTATGTTATTAATTTCTAGAATGTTTATTGGATCTGGAACAGGAACAGGTTGAACTGTTTACCCCCCTTTATCTTCTAATTTATCTCACATAGGGCCATCAGTGGATTTATCAATTTTTTCTTTACATATTGCAGGAGCTTCATCAATTATAGGATCTATTAATTTTATTTCTACAATTTTAAATATAAAAATTTTTAAATTAGAAATTTTGCCTTTATTTGCTTGAGCGATATTATTAACAGCAATTTTATTATTATTATCTCTTCCTGTTTTAGCAGGAGCAATTACCATATTATTATTTGATCGTAATCTTAATACTTCATTTTTT
>Copidosoma sp. MF906707
AAGATTAAGAATTTTAGTTCGATTAGAATTAGGAAATCCTGGATCTTTAATTGGAAATGACCAAATTTATAATTCTTTAGTTACAGCTCATGCATTTATTATAATTTTTTTTTTCGTTATACCTGTAATAATAGGAGGATTTGGAAATTATTTAATTCCAATAATTATAGGAATTCCTGATATGGCTTTCCCTCGAATAAATAATATAAGATTTTGATTATTACCTCCAAGAATTATGTTATTAATTTCTAGAATATTTATTGGATCTGGAACAGGAACAGGTTGAACTGTTTACCCCCCTTTATCTTCTAATTTATCTCACATAGGGCCATCAGTGGATTTATCAATTTTTTCTTTACATATTGCAGGAGCTTCATCAATTATAGGATCTATTAATTTTATTTCTACAATTTTAAATATAAAAATTTTTAAATTAGAAATTTTGCCTTTATTTGCTTGAGCGATATTATTAACAGCAATTTTATTATTATTATCTCTTCCTGTTTTAGCAGGAGCAATTACCATATTATTATTTGATCGTAATCTTAATACTTCATTTTTT
>Copidosoma sp. MF907230
AAGATTAAGAATTTTAGTTCGATTAGAATTAGGAAATCCTGGATCTTTAATTGGAAATGACCAAATTTATAATTCTTTAGTTACAGCTCATGCATTTATTATAATTTTTTTTTTCGTTATACCTGTAATAATAGGAGGATTTGGAAATTATTTAATTCCAATAATTATAGGAATTCCTGATATGGCTTTCCCTCGAATAAATAATATAAGATTTTGATTATTACCTCCAAGAATTATGTTATTAATTTCTAGAATGTTTATTGGATCTGGAACAGGAACAGGTTGAACTGTTTACCCCCCTTTATCTTCTAATTTATCTCACATAGGGCCATCAGTGGATTTATCAATTTTTTCTTTACATATTGCAGGAGCTTCATCAATTATAGGATCTATTAATTTTATTTCTACAATTTTAAATATAAAAATTTTTAAATTAGAAATTTTGCCTTTATTTGCTTGAGCGATATTATTAACAGCAATTTTATTATTATTATCTCTTCCTGTTTTAGCAGGAGCAATTACCATATTATTATTTGATCGTAATCTTAATACTTCATTTTTT
>Copidosoma sp. KR878229
AAGATTAAGAATTTTAGTTCGATTAGAATTAGGAAATCCTGGATCTTTAATTGGAAATGACCAAATTTATAATTCTTTAGTTACAGCTCATGCATTTATTATAATTTTTTTTTTCGTTATACCTGTAATAATAGGAGGATTTGGAAATTATTTAATTCCAATAATTATAGGAATTCCTGATATGGCTTTCCCTCGAATAAATAATATAAGATTTTGATTATTACCTCCAAGAATTATGTTATTAATTTCTAGAATATTTATTGGATCTGGAACAGGAACAGGTTGAACTGTTTACCCCCCTTTATCTTCTAATTTATCTCACATAGGGCCATCAGTGGATTTATCAATTTTTTCTTTACATATTGCAGGAGCTTCATCAATTATAGGATCTATTAATTTTATTTCTACAATTTTAAATATAAAAATTTTTAAATTAGAAATTTTGCCTTTATTTGCTTGAGCGATATTATTAACAGCAATTTTATTATTATTATCTCTTCCTGTTTTAGCAGGAGCAATTACCATATTATTATTTGATCGTAATCTTAATACTTCATTTTTT
>Copidosoma sp. KR874151
AAGATTAAGAATTTTAGTTCGATTAGAATTAGGAAATCCTGGATCTTTAATTGGAAATGACCAAATTTATAATTCTTTAGTTACAGCTCATGCATTTATTATAATTTTTTTTTTCGTTATACCTGTAATAATAGGAGGATTTGGAAATTATTTAATTCCAATAATTATAGGAATTCCTGATATGGCTTTCCCTCGAATAAATAATATAAGATTTTGATTATTACCTCCAAGAATTATTTTATTAATTTCTAGAATATTTATTGGATCTGGAACAGGAACAGGTTGAACTGTTTACCCCCCTTTATCTTCTAATTTATCTCACATAGGGCCATCAGTGGATTTATCAATTTTTTCTTTACATATTGCAGGAGCTTCATCAATTATAGGATCTATTAATTTTATTTCTACAATTTTAAATATAAAAATTTTTAAATTAGAAATTTTGCCTTTATTTGCTTGAGCGATATTATTAACAGCAATTTTATTATTATTATCTCTTCCTGTTTTAGCAGGAGCAATTACCATATTATTATTTGATCGTAATCTTAATACTTCATTTTTT
>Copidosoma sp. KR886957
AAGACTTAGAATAATAATTCGAATAGAATTAGGAAATCCTGGTTCTTTAATTGGAAATGATCAAATTTATAATTCTATAGTTACAGCTCATGCTTTTATTATAATTTTTTTTTTCGTTATACCTGTAATAATAGGGGGATTTGGAAATTATCTTATTCCTTTAATTATAGGTATCCCAGATATAGCTTTTCCTCGAATAAATAATATAAGATTTTGACTTTTACCTCCTAGAATTATATTATTAATTTCTAGAATATTTATTGGTTCAGGAACAGGTACTGGATGAACTGTTTATCCTCCCTTATCTTCTAATCTTTCTCATATAGGACCTTCTGTAGATTTATCAATTTTTTCTTTACATATTGCAGGAATTTCTTCAATTATAGGATCTATTAATTTTATTTCTACTATTTTAAATATAAAAATTTTTAAAATTGAATTATTGCCATTATTTTCTTGAGCAATATTATTAACTGCAATTCTTTTACTTTTATCTTTACCTGTATTAGCAGGGGCAATTACTATATTATTATTTGATCGAAATATAAATACTTCTTTTTTT
>Pseudencyrtus sp. MG442888
ATCCTTAAGAGTAATTATTCGTTTAGAATTAGGTAATCCTGGTTCTTTAATTGGAAATGATCAAATTTATAATTCTATCGTTACTGCTCACGCTTTTATTATAATTTTTTTTTTTGTTATACCTGTTATAATAGGTGGATTTGGGAATTTTTTAATTCCTTTAATTATAGGAATTCCTGATATAGTATTTCCTCGTATAAATAATATAAAATTTTGGTTGCTTCCTCCAAGAATTCTGTTATTAATATCTAGAATATTTGTAGGGTCAGGGACAGGTACTGGATGGACTGTTTATCCTCCTTTATCATTAAATGTGTCACATATAGGTCCTTCTGTAGATTTATCTATTTTTTCTTTACACATTGCTGGGATTTCTTCAATTATAGGTTCTGTGAATTTTATTACTACTATTTTAAATATGAAATTATATAAGTTTGAATTTATTCCTTTATTTTCTTGAGCTATATTATTAACTGCGATTTTATTGCTTTTATCCTTACCTGTCTTAGCTGGTGCTATTACAATATTATNATTTGATCGNAATTTAAATACTTCTTTTTTT
>Copidosoma sp. KR901314
AAGATTAAGAATAATAATTCGATTAGAACTTGGAAATCCAGGCTCATTAATTGGGAATGACCAAATTTATAATTCTATAGTAACTGCTCATGCTTTTATTATAATTTTTTTTTTTGTTATACCTGTAATAATAGGAGGATTTGGAAATTATTTAATTCCTTTAATTATAGGAATCCCAGATATAGCTTTTCCACGAAAAAATAATATAAGATTTTGACTTTTACCTCCTAGGATTTTACTTTTAATTTTTAGGATATTTGTAGGAACTGGAACAGGAACTGGATGAACAGTTTATCCTCCATTATCATCTAATCTTTCACATATAGGTCCATCTGTAGATTTATCAATTTTTTCTTTACATATTGCAGGAGTTTCATCAATTATAGGTTCAATTAATTTTATTTCAACAATTTTAAATATAAAAATTTTAAAAATTGAATTATTACCTTTATTTGCTTGGGCAATATTATTAACTGCAATTTTATTACTTTTATCTCTTCCAGTTTTAGCTGGAGCCATTACTATACTTTTATTTGATCGAAATTTAAATACTTCATTTTTT
>Copidosoma sp. KR897641
AAGATTAAGAATAATAATTCGGTTAGAACTTGGAAATCCAGGCTCATTAATTGGGAATGACCAAATTTATAATTCTATAGTAACTGCTCATGCTTTTATTATAATTTTTTTTTTTGTTATACCTGTAATAATAGGAGGATTTGGAAATTATTTAATTCCTTTAATTATAGGAATTCCAGATATAGCTTTTCCACGAATAAATAACATAAGATTTTGACTTTTACCTCCTAGGATTTTACTTTTAATTTTTAGAATATTTGTAGGAACTGGAACAGGAACNGGATGAACAGTTTATCCTCCATTATCATCTAATCTTTCACATATAGGCCCATCTGTAGATTTATCAATTTTTTCTTTACATATTGCAGGAGTTTCATCAATTATAGGTTCAATTAATTTTATTTCAACAATTTTAAATATAAAAATTTTAAAAATTGAATTATTACCTTTATTTGCTTGAGCAATATTATTAACTGCAATTTTATTACTTTTGTCTCTTCCAGTTTTAGCTGGAGCCATTACTATACTTTTATTTGATCGAAATTTAAATACTTCATTTTTT
>Copidosoma sp. KR899311
AAGATTAAGAATAATAATTCGGTTAGAACTTGGAAATCCAGGCTCATTAATTGGGAATGACCAAATTTATAATTCTATAGTAACTGCTCATGCTTTTATTATAATTTTTTTTTTTGTTATACCTGTAATAATAGGAGGATTTGGAAATTATTTAATTCCTTTAATTATAGGAATTCCAGATATAGCTTTTCCACGAATAAATAACATAAGATTTTGACTTTTACCTCCTAGGATTTTACTTTTAATTTTTAGAATATTTGTAGGAACTGGAACAGGAACTGGATGAACAGTTTATCCTCCATTATCATCTAATCTTTCACATATAGGCCCATCTGTAGATTTATCAATTTTTTCTTTACATATTGCAGGAGTTTCATCAATTATAGGTTCAATTAATTTTATTTCAACAATTTTAAATATAAAAATTTTAAAAATTGAATTATTACCTTTATTTGCTTGAGCAATATTATTAACTGCAATTTTATTACTTTTGTCTCTTCCAGTTTTAGCTGGAGCCATTACTATACTTTTATTTGATCGAAATTTAAATACTTCATTTTTT
>Copidosoma floridanum KR876352
AAGATTAAGAATTTTAATTCGATTAGAATTAGGAAATCCTGGATCTTTAATTGGAAATGATCAAATTTATAATTCTTTAGTTACAGCTCATGCATTCATTATAATTTTTTTTTTCGTTATACCTGTAATAATAGGAGGATTTGGGAACTATTTAATTCCAATAATTATAGGTATTCCTGATATAGCTTTTCCTCGAATAAATAATATAAGATTTTGATTATTACCTCCCAGAATTATATTATTAATTTTTAGAATATTTGTTGGATCTGGAACAGGGACAGGTTGGACTGTTTATCCACCTCTATCTTCTAATTTATCTCATATAGGACCATCAGTAGATTTATCAATTTTTTCTTTACATATTGCAGGAATATCATCAATTATAGGATCTATTAATTTTATTTCAACAATTTTAAATATAAAAATTTATAAATCAAGAATATTACCTTTATTTGCTTGAGCAATATTATTAACAGCAATTTTATTATTATTATCTCTTCCTGTTTTAGCAGGAGCAATCACTATATTATTATTTGATCGTAATTTAAATACTTCATTTTTT
>Copidosoma floridanum KR897932
AAGATTAAGAATTTTAATTCGATTAGAATTAGGAAATCCTGGATCTTTAATTGGAAATGATCAAATTTATAATTCTTTAGTTACAGCTCATGCATTCATTATAATTTTTTTTTTCGTTATACCTGTAATAATAGGAGGATTTGGGAACTATTTAATTCCAATAATTATAGGTATTCCTGATATAGCTTTTCCTCGAATAAATAATATAAGATTTTGATTATTACCTCCCAGAATTATATTATTAATTTTTAGAATATTTGTTGGATCTGGAACAGGGACAGGTTGGACTGTTTATCCACCTCTATCTTCTAATTTATCTCATATAGGACCATCAGTAGATTTATCAATTTTTTCTTTACATATTGCAGGAATATCATCAATTATAGGATCTATTAATTTTATTTCAACAATTTTAAATATAAAAATTTATAAATCAAGAATATTACCTTTATTTGCTTGAGCAATATTATTAACAGCAATTTTATTATTATTATCTCTTCCTGTTTTAGCAGGAGCAATCACTATATTATTATTTGATCGTAATTTAAATACTTCATTTTTT
>Copidosoma floridanum KR891435
AAGATTAAGAATTTTAATTCGATTAGAATTAGGAAATCCTGGATCTTTAATTGGAAATGATCAAATTTATAATTCTTTAGTTACAGCTCATGCATTCATTATAATTTTTTTTTTCGTTATACCTGTAATAATAGGAGGATTTGGGAACTATTTAATTCCAATAATTATAGGTATTCCTGATATAGCTTTTCCTCGAATAAATAATATAAGATTTTGATTATTACCTCCCAGAATTATATTATTAATTTTTAGAATATTTGTTGGATCTGGAACAGGAACAGGTTGGACTGTTTATCCACCTCTATCTTCTAATTTATCTCATATAGGACCATCAGTAGATTTATCAATTTTTTCTTTACATATTGCAGGAATATCATCAATTATAGGATCTATTAATTTTATTTCAACAATTTTAAATATAAAAATTTNTAAATCAAGAATATTACCTTTATTTGCTTGAGCAATATTATTAACAGCAATTTTATTATTATTATCTCTTCCTGTTTTAGCAGGAGCAATCACTATATTATTATTTGATCGTAATTTAAATACTTCATTTTTT
>Copidosoma sp. KR897987
AAGATTAAGAATAATAATTCGGTTAGAACTTGGAAATCCAGGCTCATTAATTGGGAATGACCAAATTTATAATTCTATAGTAACTGCTCATGCTTTTATTATAATTTTTTTTTTTGTTATACCTGTAATAATAGGAGGATTTGGAAATTATTTAATTCCTTTAATTATAGGAATTCCAGATATAGCTTTTCCACGAATAAATAACATAAGATTTTGACTTTTACCTCCTAGGATTTTACTTTTAATTTTTAGAATATTTGTAGGAACTGGAACAGGAACTGGATGAACAGTTTATCCTCCATTATCATCTAATCTTTCACATATAGGCCCATCTGTAGATTTATCAATTTTTTCTTTACATATTGCAGGAGTTTCATCAATTATAGGTTCAATTAATTTTATTTCAACAATTTTAAATATAAAAATTTTAAAAATTGAATTATTACCTTTATTTGCTTGAGCAATATTATTAACTGCAATTTTATTACTTTTGTCTCTTCCAGTTTTAGCTGGAGCCATTACTATACTTTTATTTGATCGAAATTTAAATACTTCATTTTTT
>Copidosoma floridanum KR876834
AAGATTAAGGATTTTAGTTCGATTAGAATTAGGAAATCCTGGATCTTTAATTGGTAATGATCAGATTTATAATTCTTTAGTTACAGCTCATGCATTTATTATAATTTTTTTTTTTGTTATACCTGTAATAATAGGAGGATTTGGAAATTATTTAATTCCAATAATTATAGGAATTCCNGATATAGCTTTTCCTCGTATAAATAATATAAGATTTTGATTATTACCTCCAAGAATTATATTATTAATCTTTAGGATATTCATTGGATCTGGAACAGGAACAGGTTGAACTGTTTATCCACCCTTATCTTCCAACCTTTCTCATATAGGACCATCAGTAGATTTATCAATTTTTTCTTTACATATTGCAGGGGCTTCATCAATTATAGGATCTATTAATTTTATTTCAACAATTTTAAATATAAAAATTTTTAAATTAGAATTATTACCTTTATTTGCTTGAGCAATATTATTAACAGCAATTTTATTGTTATTGTCTCTTCCTGTTTTAGCAGGAGCAATCACTATATTATTATTTGATCGTAATCTTAATACTTCATTTTTT
>Pseudencyrtus n. sp. KU373908
ATCTTTAAGAGTAATTATTCGTTTAGAATTAGGTAATCCTGGTTCTTTAATTGGAAATGATCAAATTTATAATTCTATCGTTACTGCTCATGCTTTTATTATAATTTTTTTTTTTGTTATACCTGTTATAATAGGGGGGTTTGGAAATTTTTTAATTCCTTTAATTATAGGAATTCCNGATATAGTATTTCCTCGTATAAATAATATAAGATTTTGGTTGCTTCCTCCGAGAATTTTATTATTAATATCTAGAATATTTGTGGGGTCAGGTACAGGTACTGGGTGAACTGTTTATCCTCCTTTATCATTAAATGTGTCACATATGGGTCCTTCTGTAGATTTATCTATTTTTTCTTTACATATTGCTGGAATTTCTTCAATTATAGGTTCTGTAAATTTTATTACTACTATTTTAAACATGAAATTATATAAGTTAGAATTTATTCCTTTATTTTCTTGAGCTATATTATTAACTGCAATTTTATTGCTTTTATCCTTACCTGTCTTAGCTGGTGCTATTACAATATTGTTATTTGATCGTAATTTGAATACTTCTTTTTTT
>Ooencyrtus sp. KF724500
ATCTTTAAGGATAATAATTCGATTAGAGTTAAGAAGACCTGGCTCATTAATTGGGAATGATCAAATTTATAATTCTATTGTAACAGCTCATGCATTTATTATAATTTTTTTTTTTGTTATACCTGTAATAATAGGGGGATTTGGAAATTTTTTAATTCCTTTAATTATAGGAATTCCTGATATAGTGTTTCCTCGAATAAATAATATAAGTTTTTGATTATTACCTCCAAGATTAATATTATTAATTTCTAGAATATTTGTTGGTAGGGGGACAGGAACGGGATGGACAGTTTATCCACCTTTATCTAGAAATTTAGGGCATATAGGTCCTTCAGTAGATTTATCAATTTTTTCTTTACATATTGCTGGAGTTTCATCTATTATAGGATCAATTAATTTTATTACTACTATTANTAATATAAAATTATATAAAATAGAAATAATTCCTTTATTTTCTTGAGCTATATTATTAACTGCAATTTTACTATTATTATCTTTACCTGTATTAGCTGGGGCTATTACAAGACTTTTATTTGATCGAAATTTAAATACCTCATTTTTT
>Ooencyrtus sp. KF724501
ATCTTTAAGGATAATAATTCGATTAGAGTTAAGAAGACCTGGCTCATTAATTGGGAATGATCAAATTTATAATTCTATTGTAACAGCTCAAGCATTTATTATAATTTTTTTTTTTGTTATACCTGTAATAATAGGAGGATTTGGAAATTTTTTAATTCCTTTAATTATAGGAATTCCTGATATAGTGTTTCCTCGAATAAATAATATAAGTTTTTGATTATTACCTCCAAGATTAATATTATTAATTTCTAGAATATTTGTTGGTAGAGGGACAGGAACGGGATGGACAGTTTATCCACCTTTATCTAGAAATTTAGGGCATATAGGTCCTTCAGTAGATTTATCAATTTTTTCTTTACATATTGCTGGAGTTTCATCTATTATAGGATCAATTAATTTTATTACTACTATTACTAATATAAAATTATATAAAATAGAAATAATTCCTTTATTTTCTTGAGCTATATTATTAACTGCAATTTTACTATTATTATCTTTACCTGTATTAGCTGGGGCTATTACAATACTTTTATTTGATCGAAATTTAAATACCTCATTTTTT
>Ooencyrtus sp. KF850146
ATCTTTAAGAATAATAATTCGAATGGAATTAAGAAGTCCTGGTTCTTTAATTGGAAGAGATCAAATTTATAATTCTATTGTTACAGCACATGCATTTATTATAATTTTTTTTTTCGTTATACCAGTTATAATGGGAGGTTTTGGTAATTTTTTAATTCCTTTAATTATAGGAATTCCAGATATGGTTTTTCCTCGAATAAATAATATAAGATTTTGGCTTTTACCTCCTAGAATTATGTTATTAATTTCTAGGATATTTGTTGGGTCAGGAACTGGGACAGGATGAACAGTTTATCCCCCATTATCAAGAAACTTAAGACATATGGGTCCTTCAGTAGATTTATCTATTTTTTCTTTACATATTGCTGGTGTTTCTTCTATTATAGCTTCAATTAATTTTATTACAACAATTTTAAATATAAAATTATATAAAATAGAATTAATTCCTTTATTTTCTTGAGCTATACTTTTAACTGCTATTTTATTATTACTTTCTCTTCCGGTATTAGCTGGAGCTATTACTATATTATTATTTGATCGTAATTTAAATACTTCTTTTTTT
>Ooencyrtus sp. KF888626
ATCTTTAAGAATAATAATTCGAATGGAATTAAGAAGTCCTGGTTCTTTAATTGGAAGAGATCAAATTTATAATTCTATTGTTACAGCACATGCATTTATTATAATTTTTTTTTTCGTTATACCAGTTATAATGGGAGGTTTTGGTAATTTTTTAATTCCTTTAATTATAGGAATTCCAGATATGGTTTTTCCTCGAATAAATAATATAAGATTTTGGCTTTTACCTCCTAGAATTATGTTATTAATTTCTAGGATATTTGTTGGGTCAGGAACTGGGACAGGATGAACAGTTTATCCCCCATTATCAAGAAACTTAAGACATATGGGTCCTTCAGTAGATTTATCTATTTTTTCTTTACATATTGCTGGTGTTTCTTCTATTATAGCTTCAATTAATTTTATTACAACAATTTTAAATATAAAATTATATAAAATAGAATTAATTCCTTTATTTTCTTGAGCTATACTTTTAACTGCTATTTTATTATTACTTTCTCTTCCGGTATTAGCTGGAGCTATTACTATATTATTATTTGATCGTAATTTAAATACTTCTTTTTTT
>Ooencyrtus sp. KF888627
ATCTTTAAGAATAATAATTCGAATGGAATTAAGAAGTCCTGGTTCTTTAATTGGAAGAGATCAAATTTATAATTCTATTGTTACAGCACATGCATTTATTATAATTTTTTTTTTCGTTATACCAGTTATAATGGGAGGTTTTGGTAATTTTTTAATTCCTTTAATTATAGGAATTCCAGATATGGTTTTTCCTCGAATAAATAATATAAGATTTTGGCTTTTACCTCCTAGAATTATGTTATTAATTTCTAGGATATTTGTTGGGTCAGGAACTGGGACAGGATGAACAGTTTATCCCCCATTATCAAGAAACTTAAGACATATGGGTCCTTCAGTAGATTTATCTATTTTTTCTTTACATATTGCTGGTGTTTCTTCTATTATAGCTTCAATTAATTTTATTACAACAATTTTAAATATAAAATTATATAAAATAGAATTAATTCCTTTATTTTCTTGAGCTATACTTTTAACTGCTATTTTATTATTACTTTCTCTTCCGGTATTAGCTGGAGCTATTACTATATTATTATTTGATCGTAATTTAAATACTTCTTTTTTT
>Ooencyrtus sp. KF888628
ATCTTTAAGAATAATAATTCGAATGGAATTAAGAAGTCCTGGTTCTTTAATTGGAAGAGATCAAATTTATAATTCTATTGTTACAGCACATGCATTTATTATAATTTTTTTTTTCGTTATACCAGTTATAATGGGAGGTTTTGGTAATTTTTTAATTCCTTTAATTATAGGAATTCCAGATATGGTTTTTCCTCGAATAAATAATATAAGATTTTGGCTTTTACCTCCTAGAATTATGTTATTAATTTCTAGGATATTTGTTGGGTCAGGAACTGGGACAGGATGAACAGTTTATCCCCCATTATCAAGAAACTTAAGACATATGGGTCCTTCAGTAGATTTATCTATTTTTTCTTTACATATTGCTGGTGTTTCTTCTATTATAGCTTCAATTAATTTTATTACAACAATTTTAAATATAAAATTATATAAAATAGAATTAATTCCTTTATTTTCTTGAGCTATACTTTTAACTGCTATTTTATTATTACTTTCTCTTCCGGTATTAGCTGGAGCTATTACTATATTATTATTTGATCGTAATTTAAATACTTCTTTTTTT
>Ooencyrtus sp. KF888629
ATCTTTAAGAATAATAATTCGAATGGAATTAAGAAGTCCTGGTTCTTTAATTGGAAGAGATCAAATTTATAATTCTATTGTTACAGCACATGCATTTATTATAATTTTTTTTTTCGTTATACCAGTTATAATGGGAGGTTTTGGTAATTTTTTAATTCCTTTAATTATAGGAATTCCAGATATGGTTTTTCCTCGAATAAATAATATAAGATTTTGGCTTTTACCTCCTAGAATTATGTTATTAATTTCTAGGATATTTGTTGGGTCAGGAACTGGGACAGGATGAACAGTTTATCCCCCATTATCAAGAAACTTAAGACATATGGGTCCTTCAGTAGATTTATCTATTTTTTCTTTACATATTGCTGGTGTTTCTTCTATTATAGCTTCAATTAATTTTATTACAACAATTTTAAATATAAAATTATATAAAATAGAATTAATTCCTTTATTTTCTTGAGCTATACTTTTAACTGCTATTTTATTATTACTTTCTCTTCCGGTATTAGCTGGAGCTATTACTATATTATTATTTGATCGTAATTTAAATACTTCTTTTTTT
>Ooencyrtus sp. KC149976
ATCTTTAAGAATAATAATTCGATTAGAATTAAGAAGTCCAGGTTCATTAATTGGGAATGATCAAATTTATAATTCTATTGTTACTGCTCATGCATTTATTATAATTTTTTTTTTTGTTATACCAGTTATAATAGGAGGATTTGGAAATTTTTTAATTCCTTTAATTATAGGAATTCCTGACATAGTTTTTCCTCGAATAAATAATATAAGATTTTGACTTTTACCCCCAAGAATTATATTATTAATTTCTAGAATATTTATTGGGACTGGGACTGGTACAGGTTGAACAGTTTATCCTCCTTTGTCAAGAAATTTAGGACATATAGGTCCTTCAGTAGATTTATCAATTTTTTCATTACATATTGCTGGGGTGTCATCTATTATAGGATCAATTAATTTTATTACTACTATTTCTAATATAAAATTATATAAAATTGAAATAATTCCTCTATTTTCTTGAGCTATATTATTAACTGCAATTTTATTATTATTATCTTTACCTGTATTGGCTGGGGCAATTACTATATTATTATTTGATCGAAATTTAAATACTTCTTTTTTT
>Ooencyrtus nezarae KY964494
ATCATTAAGTATATTAATTCGAATAGAATTAAGAATACCTGGTTCTTTAATTGGTAATGATCAAATTTATAATTCTATTGTTACAGCTCATGCATTTATTATAATTTTTTTTTTTGTTATACCTGTTATAATAGGTGGTTTTGGAAATTTTTTAATTCCATTAATTATAGGAATTCCTGATATAGTTTTTCCTCGTATAAATAATATAAGTTTTTGATTATTRCCACCTTCTATTATATTATTAATTTCAAGAATATTTGTAGGTACAGGTACTGGAACTGGTTGAACAGTTTATCCTCCTTTATCTAGTAATTTAGGACATATAGGTCCATCGGTGGATTTATCAATTTTTTCTTTACATATTGCAGGTGTTTCTTCTATTATAGCTTCAATTAATTTTATTACTACWATTTTAAATATAAAATTATATAAAATTGAAATAATTCCTTTATTTTCTTGAGCTATATTATTAACTGCAATTTTATTATTATTATCTTTACCTGTTTTAGCTGGAGCAATTACTATACTTTTATTTGATCGAAATTTAAATACTTCTTTTTTT
>Ooencyrtus nezarae KY964495
ATCATTAAGTATATTAATTCGAATAGAATTAAGAATACCTGGTTCTTTAATTGGTAATGATCAAATTTATAATTCTATTGTTACAGCTCATGCATTTATTATAATTTTTTTTTTTGTTATACCTGTTATAATAGGTGGWTTTGGAAATTTTTTAATTCCATTAATTATAGGAATTCCTGATATAGTTTTTCCTCGTATAAATAATATAAGTTTTTGATTATTACCACCTTCTATTATATTATTAATTTCAAGAATATTTGTAGGTACAGGTACTGGWACTGGTTGAACAGTTTATCCTCCTTTATCTAGTAATTTAGGACATATAGGTCCATCGGTGGATTTATCAATTTTTTCTTTACATATTGCAGGTGTTTCTTCTATTATNNNNNCAATTAATTTTATTACTACTATTTTAAATATAAAATTATATAAAATTGAAATAATTCCTTTATTTTCTTGAGCTATATTATTAACTGCAATTTTATTATTATTATCTTTACCTGTTTTAGCTGGAGCAATTACTATACTTTTATTTGATCGAAATTTAAATACTTCTTTTTTT
>Ooencyrtus kuvanae KX868569
TTCATTAAGAATAATAATTCGAATAGAATTAAGAATACCTGGATCTTTAATTGGAAATGATCAAATTTATAATTCAGTTGTTACTGCTCATGCTTTTATTATAATTTTTTTTTTTGTTATACCAGTTATAATAGGTGGTTTTGGAAATTTTTTAATTCCTTTAATTATAGGAATTCCTGATATAGTTTTTCCTCGAATAAATAATATAAGATTTTGATTATTACCCCCAAGAATTATATTATTAATTTCAAGGATATTTGTTGGTACAGGAACTGGAACTGGTTGAACAGTTTATCCTCCTTTATCAAGAAATTTAAGTCATATAGGCCCATCAGTAGATTTATCAATTTTTTCTTTGCATATTGCTGGAATTTCTTCTATCATAGCTTCAATTAATTTTATTACTACAATTTGTAATATAAAATTATATAAAATAGAATTTATTCCTTTATTTTCTTGAGCTATATTATTAACTGCTATTTTATTATTATTATCTCTTCCTGTTTTAGCTGGAGCAATTACAATATTATTATTTGATCGAAATTTAAATACTTCTTTTTTT
>Ooencyrtus kuvanae KX868568
NNNNNNNAGAATAATAATTCGAATAGAATTAAGAATACCTGGATCTTTAATTGGAAATGATCAAATTTATAATTCAGTTGTTACTGCTCATGCTTTTATTATAATTTTTTTTTTTGTTATACCAGTTATAATAGGTGGTTTTGGAAATTTTTTAATTCCTTTAATTATAGGAATTCCTGATATAGTTTTTCCTCGAATAAATAATATAAGATTTTGATTATTACCCCCAAGAATTATATTATTAATTTCAAGGATATTTGTTGGTACAGGAACTGGAACTGGTTGAACAGTTTATCCTCCTTTATCAAGAAATTTAAGTCATATAGGCCCATCAGTAGATTTATCAATTTTTTCTTTGCATATTGCTGGAATTTCTTCTATCATAGCTTCAATTAATTTTATTACTACAATTTGTAATATAAAATTATATAAAATAGAATTTATTCCTTTATTTTCTTGAGCTATATTATTAACTGCTATTTTATTATTATTATCTCTTCCTGTTTTAGCTGGAGCAATTACAATATTATTATTTGATCGAAATTTAAATACTTCTTTTTTT
>Ooencyrtus kuvanae KX868567
TTCATTAAGAATAATAATTCGAATAGAATTAAGAATACCTGGATCTTTAATTGGAAATGATCAAATTTATAATTCAGTTGTTACTGCTCATGCTTTTATTATAATTTTTTTTTTTGTTATACCAGTTATAATAGGTGGTTTTGGAAATTTTTTAATTCCTTTAATTATAGGAANNCCTGATATAGTTTTTCCTCGAATAAATAATATAAGATTTTGATTATTACCCCCAAGAATTATATTATTAATTTCAAGGATATTTGTTGGTACAGGAACTGGAACTGGTTGAACAGTTTATCCTCCTTTATCAAGAAATTTAAGTCATATAGGCCCATCAGTAGATTTATCAATTTTTTCTTTGCATATTGCTGGAATTTCTTCTATCATAGCTTCAATTAATTTTATTACTACAATTTGTAATATAAAATTATATAAAATAGAATTTATTCCTTTATTTTCTTGAGCTATATTATTAACTGCTATTTTATTATTATTATCTCTTCCTGTTTTAGCTGGAGCAATTACAATATTATTATTTGATCGAAATTTAAATACTTCTTTTTTT
>Ooencyrtus kuvanae KX868565
TTCATTAAGAATAATAATTCGAATAGAATTAAGAATACCTGGATCTTTAATTGGAAATGATCAAATTTATAATTCAGTTGTTACTGCTCATGCTTTTATTATAATTTTTTTTTTTGTTATACCAGTTATAATAGGTGGTTTTGGAAATTTTTTAATTCCTTTAATTATAGGAATTCCTGATATAGTTTTTCCTCGAATAAATAATATAAGATTTTGATTATTACCCCCAAGAATTATATTATTAATTTCAAGGATATTTGTTGGTACAGGAACTGGAACTGGTTGAACAGTTTATCCTCCTTTATCAAGAAATTTAAGTCATATAGGCCCATCAGTAGATTTATCAATTTTTTCTTTGCATATTGCTGGAATTTCTTCTATCATAGCTTCAATTAATTTTATTACTACAATTTGTAATATAAAATTATATAAAATAGAATTTATTCCTTTATTTTCTTGAGCTATATTATTAACTGCTATTTTATTATTATTATCTCTTCCTGTTTTAGCTGGAGCAATTACAATATTATTATTTGATCGAAATTTAAATACTTCTTTTTTT
>Ooencyrtus ferdowsii KR270994
ATCTTTAAGGATAATAATTCGTTTAGAACTAAGAAGACCAGGTTCTTTAATTGGGAATGATCAGATTTATAATTCAATTGTTACAGCTCATGCATTTATTATAATTTTTTTTTTTGTTATACCAGTTATAATAGGTGGTTTTGGAAATTTTTTAATTCCTTTAATTATAGGAATTCCTGATATAGTTTTTCCTCGGATAAATAATATAAAATTTTGACTTTTACCCCCAAGAATTATATTATTAATTTCTAGAATATTTGTAGGGACTGGGACTGGTACAGGTTGAACAGTTTATCCTCCTTTATCAAGAAATTTAGGACATATAGGGCCTTCAGTAAATTTATCAATTTTTTCATTACATATTGCTGGAGTTTCATCAATTATAGGTTCAATTAATTTTATTACTACTATTAGAAATATAAAATTATATAAAATAGAAATAATTCCTTTATTTTCATGAGCAATATTATTAACTGCAATTTTATTATTATTATCATTACCTGTTTTAGCTGGGGCAATTACTATATTATTATTTGATCGAAATTTAAATACTTCTTTTTTT
>Ooencyrtus sp. KF724504
ATCATTAAGAATAATAATTCGATTAGAATTAAGAAGACCTGGTTCGTTAATTGGAAATGATCAAATTTATAATTCTATTGTAACAGCTCATGCATTTATTATAATTTTTTTTTTTGTAATACCTGTAATAATAGGAGGATTTGGAAATTTTCTTATTCCTTTAATTATAGGAATTCCTGATATAGTATTTCCTCGAATAAATAATATAAGATTTTGATTATTACCTCCAAGATTAATATTATTAGTTTCTAGAATATTTGTTGGAAGAGGGACAGGAACAGGGTGAACAGTTTATCCTCCTTTATCTAGGAATTTAGGTCATATAGGTCCTTCTGTAGATTTATCAATTTTTTCTTTACATATTGCTGGGGTTTCATCAATTATAGGGTCTATTAATTTTATTACTACTATTACAAATATAAAATTATATAGGATAGAAATAATTCCTTTATTTTCTTGAGCTATATTATTAACTGCAATTTTATTATTATTATCTTTACCTGTACTAGCTGGAGCAATTACTATACTTTTATTTGATCGAAATTTAAATACCTCATTTTTT
>Ooencyrtus nezarae MH996994
ATCATTAAGTATATTTATTCGAATAGAATTAAGAATACCTGGTTCTTTAATTGGTAATGATCAAATTTATAATTCTATTGTTACAGCTCATGCATTTATTATAATTTTTTTTTTTGTTATACTTGTTATAATAGGTGGATTTGGGAATTTTTTAATTCCATTAATTATAGGAATTCCTGATATAGTTTTTCCTCGTATAAATAATATAAGTTTTTGATTATTACCACCTTCTATTATATTATTAATTTCAAGAATATTTGTAGGTACAGGTACTGGTACTGGTTGGACAGTTTATCCTCCTTTATCTAGTAATTTAGGTCATACAGGTCCATCAGTGGATTTATCAATTTTTTCTTTACATATTGCAGGTGTTTCTTCTATTATAGCTTCAATTAATTTTATTACTACTATTTTGAATATAAAATTATATAAAATTGAAATAATTCCTTTATTTTCTTGAGCTATATTATTAACTGCAATTTTATTATTATTATCTTTACCTGTTTTAGCTGGAGCAATTACTATACTTTTATTTGATCGAAATTTAAATACTTCTTTTTTT
>Ooencyrtus nezarae MH996995
ATCATTAAGTATATTWATTCGAATAGAATTAAGAATACCTGGTTCTTTAATTGGTAATGATCAAATTTATAATTCTATTGTTACAGCTCATGCATTTATTATAATTTTTTTTTTTGTTATACTTGTTATAATAGGTGGATTTGGGAATTTTTTAATTCCATTAATTATAGGAATTCCTGATATAGTTTTTCCTCGTATAAATAATATAAGTTTTTGATTATTACCACCTTCTATTATATTATTAATTTCAAGAATATTTGTAGGTACAGGTACTGGTACTGGTTGGACAGTTTATCCTCCTTTATCTAGTAATTTAGGTCATACAGGTCCATCAGTGGATTTATCAATTTTTTCTTTACATATTGCAGGTGTTTCTTCTATTATAGCTTCAATTAATTTTATTACTACTATTTTGAATATAAAATTATATAAAATTGAAATAATTCCTTTATTTTCTTGAGCTATATTATTAACTGCAATTTTATTATTATTATCTTTACCTGTTTTAGCTGGAGCAATTACTATACTTTTATTTGATCGAAATTTAAATACTTCTTTTTTT
>Ooencyrtus nezarae MH996996
ATCATTAAGTATATTTATTCGAATAGAATTAAGAATACCTGGTTCTTTAATTGGTAATGATCAAATTTATAATTCTATTGTTACAGCTCATGCATTTATTATAATTTTTTTTTTTGTTATACTTGTTATAATAGGTGGATTTGGGAATTTTTTAATTCCATTAATTATAGGAATTCCTGATATAGTTTTTCCTCGTATAAATAATATAAGTTTTTGATTATTACCACCTTCTATTATATTATTAATTTCAAGAATATTTGTAGGTACAGGTACTGGTACTGGTTGGACAGTTTATCCTCCTTTATCTAGTAATTTAGGTCATACAGGTCCATCAGTGGATTTATCAATTTTTTCTTTACATATTGCAGGTGTTTCTTCTATTATAGCTTCAATTAATTTTATTACTACTATTTTGAATATAAAATTATATAAAATTGAAATAATTCCTTTATTTTCTTGAGCTATATTATTAACTGCAATTTTATTATTATTATCTTTACCTGTTTTAGCTGGAGCAATTACTATACTTTTATTTGATCGAAATTTAAATACTTCTTTTTTT
>Ooencyrtus nezarae MH996997
ATCATTAAGTATATTTATTCGAATAGAATTAAGAATACCTGGTTCTTTAATTGGTAATGATCAAATTTATAATTCTATTGTTACAGCTCATGCATTTATTATAATTTTTTTTTTTGTTATACTTGTTATAATAGGTGGATTTGGGAATTTTTTAATTCCATTAATTATAGGAATTCCTGATATAGTTTTTCCTCGTATAAATAATATAAGTTTTTGATTATTACCACCTTCTATTATATTATTAATTTCAAGAATATTTGTAGGTACAGGTACTGGTACTGGTTGGACAGTTTATCCTCCTTTATCTAGTAATTTAGGTCATACAGGTCCATCAGTGGATTTATCAATTTTTTCTTTACATATTGCAGGTGTTTCTTCTATTATAGCTTCAATTAATTTTATTACTACTATTTTGAATATAAAATTATATAAAATTGAAATAATTCCTTTATTTTCTTGAGCTATATTATTAACTGCAATTTTATTATTATTATCTTTACCTGTTTTAGCTGGAGCAATTACTATACTTTTATTTGATCGAAATTTAAATACTTCTTTTTTT
>Ooencyrtus nezarae MH996998
ATCATTAAGTATATTTATTCGAATAGAATTAAGAATACCTGGTTCTTTAATTGGTAATGATCAAATTTATAATTCTATTGTTACAGCTCATGCATTTATTATAATTTTTTTTTTTGTTATACTTGTTATAATAGGTGGATTTGGGAATTTTTTAATTCCATTAATTATAGGAATTCCTGATATAGTTTTTCCTCGTATAAATAATATAAGTTTTTGATTATTACCACCTTCTATTATATTATTAATTTCAAGAATATTTGTAGGTACAGGTACTGGTACTGGTTGGACAGTTTATCCTCCTTTATCTAGTAATTTAGGTCATACAGGTCCATCAGTGGATTTATCAATTTTTTCTTTACATATTGCAGGTGTTTCTTCTATTATAGCTTCAATTAATTTTATTACTACTATTTTGAATATAAAATTATATAAAATTGAAATAATTCCTTTATTTTCTTGAGCTATATTATTAACTGCMATTTTATTATTATWATCTTTACCTGTTTTAGCTGGAGCAATTACTATACTTTTAWTTGATCGAAATTTAAATACTTCTTTTTTT
>Ooencyrtus nezarae MH996999
NNNNNNNNNNATATTTATTCGAATAGAATTAAGAATACCTGGTTCTTTAATTGGTAATGATCAAATTTATAATTCTATTGTTACAGCTCATGCATTTATTATAATTTTTTTTTTTGTTATACTTGTTATAATAGGTGGATTTGGGAATTTTTTAATTCCATTAATTATAGGAATTCCTGATATAGTTTTTCCTCGTATAAATAATATAAGTTTTTGATTATTACCACCTTCTATTATATTATTAATTTCAAGAATATTTGTAGGTACAGGTACTGGTACTGGTTGGACAGTTTATCCTCCTTTATCTAGTAATTTAGGTCATACAGGTCCATCAGTGGATTTATCAATTTTTTCTTTACATATTGCAGGTGTTTCTTCTATTATAGCTTCAATTAATTTTATTACTACTATTTTGAATATAAAATTATATAAAATTGAAATAATTCCTTTATTTTCTTGAGCTATATTATTAACTGCAATTTTATTATTATTATCTTTACCTGTTTTAGCTGGAGCAATTACTATACTTTTATTTGATCGAAATTTAAATACTTCTTTTTTT
