# Supplementary material for: A fortuitous find: a unique haplotype of Ooencyrtus nezarae Ishii (Encyrtidae: Encyrtinae) discovered in Florida
Source: Biodivers Data J. 2020 Jan 17;8:e36440. doi: 10.3897/BDJ.8.e36440 (PMC6981309; doi:10.3897/BDJ.8.e36440)
Supplement: Supplementary material 2 — K2P Distance Groupings [file bdj-08-e36440-s002.txt]

>OTU 1
Ooencyrtus sp. KF724500
Ooencyrtus sp. KF724501

>OTU 2
Ooencyrtus sp. KF850146
Ooencyrtus sp. KF888626
Ooencyrtus sp. KF888627
Ooencyrtus sp. KF888628
Ooencyrtus sp. KF888629

>OTU 3
Ooencyrtus kuvanae KX868569
Ooencyrtus kuvanae KX868568
Ooencyrtus kuvanae KX868567
Ooencyrtus kuvanae KX868565

>OTU 4
Ooencyrtus sp. KF724504

>OTU 5
Ooencyrtus sp. KC149976

>OTU 6
Ooencyrtus ferdowsii KR270994

>OTU 7
Ooencyrtus nezarae KY964494
Ooencyrtus nezarae KY964495
Ooencyrtus nezarae MH996994
Ooencyrtus nezarae MH996995
Ooencyrtus nezarae MH996996
Ooencyrtus nezarae MH996997
Ooencyrtus nezarae MH996998
Ooencyrtus nezarae MH996999
